# Supplementary material for: Encapsulation boosts islet-cell signature in differentiating human induced pluripotent stem cells via integrin signalling
Source: Sci Rep. 2020 Jan 15;10:414. doi: 10.1038/s41598-019-57305-x (PMC6962451; doi:10.1038/s41598-019-57305-x)
Supplement: Supplementary file 2 — Supplemental Table 1. [file 41598_2019_57305_MOESM2_ESM.xlsx]

## Sheet: Sheet1
[S5] vs Islet comparison - FC≥1.5; p<0.05 - (Gene Symbol ID)	[S7] vs Islet comparison - FC≥1.5; p<0.05 - (Gene Symbol ID)
A1BG	A1BG
A1CF	A1CF
A2M	A2M
AAAS	AAAS
AACS	AACS
AAR2	AAMP
AARSD1	AAR2
AASDHPPT	AARSD1
ABAT	AASDHPPT
ABCB10	ABAT
ABCB7	ABCB10
ABCC4	ABCB7
ABCD1	ABCC4
ABCD3	ABCD1
ABCF1	ABCD3
ABCF2	ABCF1
ABHD10	ABCF2
ABHD11	ABCF3
ABHD14B	ABHD10
ABI1	ABHD11
ABLIM1	ABHD12
ABR	ABHD14B
ABT1	ABHD16A
ACAA1	ABI1
ACACA	ABL1
ACACB	ABLIM1
ACAD11	ABR
ACAD8	ABT1
ACAD9	ACAA1
ACADM	ACAA2
ACADS	ACACA
ACADSB	ACACB
ACADVL	ACAD11
ACAP2	ACAD8
ACAT1	ACAD9
ACAT2	ACADM
ACIN1	ACADS
ACLY	ACADSB
ACO1	ACADVL
ACO2	ACAP2
ACOT13	ACAT1
ACOT2	ACAT2
ACOT7	ACBD6
ACOT9	ACIN1
ACP1	ACLY
ACP2	ACO1
ACPP	ACOT13
ACSF2	ACOT7
ACSF3	ACOT9
ACSL3	ACP1
ACSL4	ACP2
ACSS1	ACPP
ACSS2	ACSF2
ACSS3	ACSF3
ACTA1	ACSL1
ACTG1	ACSL3
ACTN4	ACSS2
ACTR10	ACSS3
ACTR1A	ACTA1
ACTR1B	ACTA2
ACTR2	ACTG1
ACTR3B	ACTL6A
ACY1	ACTN1
ADA	ACTN4
ADAM17	ACTR3
ADAM9	ACVR1
ADAMTS1	ACY1
ADAMTS9	ADA
ADCK3	ADAM17
ADCK4	ADAM9
ADCY6	ADAMTS1
ADCYAP1	ADAMTS9
ADD3	ADCK3
ADGB	ADCK4
ADH1B	ADCY6
ADH1C	ADCYAP1
ADH5	ADD3
ADI1	ADH1B
ADIRF	ADH1C
ADNP	ADH5
ADPGK	ADIRF
ADPRHL2	ADK
ADRM1	ADNP
ADSS	ADO
AFG3L2	ADPGK
AFP	ADPRHL2
AFTPH	ADRM1
AGAP1	ADSL
AGK	ADSS
AGL	AFG3L2
AGO2	AFP
AGPS	AFTPH
AGR2	AGAP1
AGRN	AGK
AGTRAP	AGL
AHCTF1	AGO1
AHSA1	AGPS
AHSG	AGR2
AIDA	AGRN
AIF1L	AGTRAP
AIFM1	AHCTF1
AK1	AHCY
AK2	AHCYL2
AK4	AHSA1
AK6	AIDA
AKAP1	AIFM1
AKAP11	AIM1
AKAP12	AIMP2
AKAP13	AIP
AKAP2	AK1
AKAP7	AK2
AKAP8	AK4
AKR1A1	AK6
AKR1B1	AKAP1
AKR1C1	AKAP11
AKR7A2	AKAP12
AKT1	AKAP13
ALAD	AKAP7
ALCAM	AKAP8
ALDH16A1	AKAP9
ALDH1A1	AKR1A1
ALDH1A3	AKR1B1
ALDH1B1	AKR1C1
ALDH1L1	AKR1C3
ALDH1L2	AKR7A2
ALDH2	AKT1S1
ALDH3A2	ALAD
ALDH5A1	ALCAM
ALDH6A1	ALDH16A1
ALDH9A1	ALDH1A1
ALDOA	ALDH1A3
ALG1	ALDH1B1
ALG3	ALDH1L1
ALG5	ALDH1L2
ALKBH4	ALDH2
ALKBH5	ALDH3A2
ALPL	ALDH6A1
ALS2	ALDH7A1
ALYREF	ALDH9A1
AMACR	ALDOA
AMFR	ALDOC
AMOT	ALG1
AMOTL1	ALG2
AMPD2	ALG3
AMY2A	ALKBH5
ANAPC1	ALPL
ANAPC2	ALS2
ANAPC5	ALYREF
ANGEL1	AMACR
ANK3	AMFR
ANKFY1	AMOT
ANKHD1	AMOTL1
ANKLE2	AMY2A
ANKRD16	ANAPC1
ANKRD17	ANAPC2
ANKRD27	ANAPC5
ANKRD44	ANGEL1
ANKS1A	ANK3
ANLN	ANKHD1
ANO10	ANKLE2
ANP32E	ANKMY2
ANPEP	ANKRD16
ANXA1	ANKRD27
ANXA11	ANKRD44
ANXA4	ANKS1A
ANXA5	ANLN
ANXA7	ANO10
AOX1	ANP32E
AP1S2	ANPEP
AP1S3	ANXA1
AP2A1	ANXA11
AP2M1	ANXA2
AP2S1	ANXA3
AP3B1	ANXA4
AP3B2	ANXA5
AP3D1	ANXA6
AP3M1	ANXA7
AP3S1	AOX1
APEH	AP1M1
APEX1	AP1S2
API5	AP2A1
APLP2	AP2M1
APMAP	AP2S1
APOA1	AP3B1
APOA1BP	AP3B2
APOA2	AP3D1
APOA4	AP3M1
APOC1	AP3S1
APOC2	APEH
APOC3	APEX1
APOE	APLP2
APOL2	APMAP
APP	APOA1
APPL1	APOA1BP
APRT	APOA2
APTX	APOA4
ARCN1	APOB
ARF3	APOC1
ARF4	APOC2
ARFGAP1	APOE
ARFGEF1	APOL2
ARFIP1	APOOL
ARFIP2	APP
ARG2	APPL1
ARHGAP1	APPL2
ARHGAP17	APTX
ARHGAP21	AQR
ARHGAP35	ARCN1
ARHGDIA	ARF4
ARHGEF1	ARF5
ARHGEF12	ARFGAP1
ARHGEF16	ARFGAP2
ARHGEF18	ARFGAP3
ARHGEF2	ARFGEF1
ARID1A	ARFGEF2
ARID1B	ARFIP1
ARID2	ARFIP2
ARID3A	ARG2
ARID3B	ARHGAP1
ARID4A	ARHGAP12
ARID4B	ARHGAP17
ARIH2	ARHGAP18
ARL15	ARHGAP21
ARL2	ARHGAP35
ARL6	ARHGEF1
ARL6IP1	ARHGEF12
ARL6IP4	ARHGEF16
ARL6IP5	ARHGEF18
ARMC6	ARHGEF2
ARMC8	ARID1A
ARMC9	ARID1B
ARMCX2	ARID2
ARPC3	ARID3A
ARPC4	ARID4A
ARPC5	ARID4B
ARPC5L	ARIH1
ARPP19	ARIH2
ARRB1	ARL1
ARRB2	ARL15
ARSA	ARL3
ARSB	ARL6
ARVCF	ARL6IP1
AS3MT	ARL6IP4
ASAH1	ARL6IP5
ASAP1	ARL8A
ASH2L	ARL8B
ASMTL	ARMC10
ASNA1	ARMC6
ASPH	ARMC8
ASPSCR1	ARMC9
ASRGL1	ARMCX1
ASS1	ARNT
ATAD1	ARPC1A
ATAD2	ARPC2
ATAD3A	ARPC3
ATAD3B	ARPC4
ATE1	ARPC5
ATF7	ARPC5L
ATF7IP	ARPP19
ATG3	ARRB1
ATG7	ARRB2
ATIC	ARSA
ATL1	ARSB
ATL3	ARVCF
ATP11A	AS3MT
ATP11C	ASAH1
ATP1B3	ASAP1
ATP2B1	ASH2L
ATP2C1	ASL
ATP5A1	ASMTL
ATP5B	ASNA1
ATP5C1	ASNS
ATP5D	ASPH
ATP5E	ASPSCR1
ATP5F1	ASRGL1
ATP5H	ASS1
ATP5I	ATAD1
ATP5J	ATAD2
ATP5J2-PTCD1	ATAD3B
ATP5L	ATE1
ATP5O	ATF7
ATP6AP1	ATF7IP
ATP6AP2	ATG3
ATP6V0A2	ATG7
ATP6V0D1	ATL1
ATP6V1A	ATP11A
ATP6V1B2	ATP11C
ATP6V1C1	ATP1B3
ATP6V1E1	ATP2A3
ATP6V1F	ATP2B1
ATP6V1G1	ATP2C1
ATP6V1H	ATP5B
ATP8A1	ATP5C1
ATP9A	ATP5D
ATP9B	ATP5E
ATRX	ATP5F1
ATXN10	ATP5H
ATXN2L	ATP5I
ATXN3	ATP5L
ATXN7L3B	ATP5O
AUP1	ATP5S
AURKB	ATP6AP1
AVEN	ATP6AP2
AVL9	ATP6V0A2
AZGP1	ATP6V0D1
B3GALTL	ATP6V1A
B3GNT1	ATP6V1B2
B4GALNT3	ATP6V1D
B4GALT1	ATP6V1F
B4GALT4	ATP6V1H
BABAM1	ATP8A1
BACH1	ATP9A
BAG1	ATP9B
BAG5	ATPAF1
BANF1	ATRX
BAP18	ATXN10
BASP1	ATXN2
BAX	ATXN2L
BAZ1A	ATXN7L3B
BAZ1B	AUP1
BAZ2A	AURKB
BCAM	AVEN
BCAP29	AVL9
BCAP31	AZGP1
BCAS2	B3GALTL
BCAT2	B3GAT3
BCCIP	B3GNT1
BCKDHA	B4GALNT3
BCKDHB	B4GALT1
BCL2L1	B4GALT4
BCL2L13	BABAM1
BCL2L15	BACH1
BCLAF1	BAG1
BCOR	BAG2
BCR	BAG3
BDH1	BAG5
BDH2	BANF1
BEND3	BAP18
BET1	BASP1
BHMT	BAX
BICD1	BAZ1A
BID	BAZ1B
BIN1	BAZ2A
BLM	BCAM
BLMH	BCAP29
BLOC1S5	BCAP31
BLVRB	BCAR1
BMP2K	BCAS2
BMP3	BCAT1
BMS1	BCCIP
BOD1	BCKDHA
BOD1L1	BCKDHB
BOLA1	BCKDK
BOLA3	BCL2L15
BOP1	BCLAF1
BPHL	BCOR
BPNT1	BCR
BPTF	BCS1L
BRAT1	BDH1
BRD2	BDH2
BRD3	BEND3
BRD4	BET1
BRD7	BHMT
BRIX1	BICD1
BROX	BIN1
BSCL2	BIRC6
BSG	BLM
BTAF1	BLMH
BTF3	BLOC1S5
BUB1B	BLVRB
BUD31	BMP2K
BYSL	BMP3
BZW1	BMS1
C10orf118	BNIP1
C11orf54	BOD1
C12orf43	BOD1L1
C12orf57	BOLA1
C14orf1	BOLA3
C14orf142	BOP1
C14orf159	BPHL
C14orf166	BPNT1
C16orf13	BPTF
C16orf45	BRAT1
C16orf58	BRD2
C16orf62	BRD3
C16orf87	BRD4
C18orf25	BRD7
C19orf10	BRE
C19orf25	BRIX1
C19orf43	BROX
C19orf66	BRSK1
C1orf123	BSCL2
C1orf198	BSG
C1orf52	BTAF1
C21orf59	BTF3
C2CD5	BTF3L4
C2orf47	BUB1B
C2orf49	BUB3
C3	BUD13
C3orf58	BYSL
C4A	C10orf118
C4BPA	C11orf54
C4orf27	C12orf10
C6orf106	C12orf43
C6orf211	C14orf142
C7orf10	C14orf159
C7orf43	C14orf166
C7orf50	C16orf13
C7orf55	C16orf58
C8orf82	C16orf62
C9orf142	C16orf87
C9orf40	C18orf25
C9orf64	C19orf10
C9orf78	C19orf25
CA13	C19orf43
CA2	C19orf66
CAAP1	C1orf123
CAB39L	C1orf198
CACHD1	C1orf52
CACNA2D2	C1QBP
CAD	C21orf33
CADM1	C21orf59
CADPS	C2orf49
CALD1	C3
CALM1	C3orf58
CALR	C4A
CALU	C4BPA
CAMK2D	C4orf27
CAMK2G	C6orf106
CAMKK2	C6orf211
CAMSAP3	C7orf10
CAND2	C7orf43
CAP1	C7orf50
CAP2	C7orf55
CAPN1	C8orf82
CAPN15	C9orf142
CAPRIN1	C9orf40
CAPS	C9orf64
CAPZA1	C9orf78
CAPZA2	CA13
CAPZB	CA2
CARKD	CAAP1
CARM1	CAB39L
CARS2	CACHD1
CASC4	CACNA2D2
CASK	CAD
CASP3	CADM1
CASR	CADPS
CAST	CALCOCO2
CBL	CALM1
CBLL1	CALR
CBR1	CALU
CBR4	CAMK2G
CBX1	CAMKK2
CBX2	CAMSAP2
CBX3	CAMSAP3
CBX5	CANT1
CBX8	CAP2
CCAR1	CAPG
CCDC104	CAPN15
CCDC117	CAPN7
CCDC12	CAPNS1
CCDC124	CAPS
CCDC132	CAPZA1
CCDC155	CARHSP1
CCDC22	CARKD
CCDC25	CARM1
CCDC47	CARS2
CCDC50	CASC4
CCDC51	CASK
CCDC53	CASP3
CCDC6	CASR
CCDC71	CAST
CCDC8	CAT
CCDC85C	CBL
CCDC86	CBLL1
CCDC88A	CBR1
CCDC9	CBR4
CCDC93	CBS
CCDC94	CBWD1
CCDC97	CBX1
CCNB1	CBX2
CCNY	CBX3
CCRN4L	CBX5
CCS	CBX8
CCT3	CCAR1
CCT4	CCAR2
CCZ1	CCBL2
CD276	CCDC104
CD2AP	CCDC117
CD3EAP	CCDC12
CD40	CCDC155
CD44	CCDC25
CD59	CCDC43
CD81	CCDC47
CD9	CCDC50
CD99	CCDC51
CDAN1	CCDC53
CDC20	CCDC58
CDC23	CCDC6
CDC27	CCDC71
CDC37L1	CCDC8
CDC40	CCDC86
CDC42	CCDC88A
CDC42BPA	CCDC9
CDC42BPB	CCDC93
CDC42BPG	CCDC94
CDC5L	CCDC97
CDC73	CCNB1
CDCA2	CCNY
CDH1	CCRN4L
CDH2	CCS
CDH4	CCT3
CDK1	CCT4
CDK11B	CCT6A
CDK12	CCZ1
CDK2	CD151
CDK4	CD276
CDK5	CD2BP2
CDK5RAP2	CD3EAP
CDK5RAP3	CD40
CDK6	CD44
CDK7	CD47
CDK9	CD59
CDKN2AIP	CD81
CDR2L	CD9
CDS2	CD99
CDV3	CDAN1
CDYL	CDC20
CEBPZ	CDC23
CECR2	CDC27
CECR5	CDC37
CEL	CDC37L1
CELA2A	CDC40
CELA2B	CDC42
CELA3A	CDC42BPA
CELA3B	CDC42BPB
CELF1	CDC42BPG
CELF2	CDC5L
CENPH	CDC73
CENPV	CDCA2
CEP170	CDH1
CEP250	CDH11
CEP85	CDH2
CEP97	CDH4
CERS2	CDK1
CES1	CDK11B
CFC1	CDK12
CFDP1	CDK13
CFL1	CDK2
CFL2	CDK4
CGN	CDK5
CHAC2	CDK5RAP2
CHAF1A	CDK5RAP3
CHAMP1	CDK6
CHCHD10	CDK7
CHCHD2P9	CDKN1B
CHCHD3	CDKN2AIP
CHCHD7	CDR2L
CHD1	CDS2
CHD1L	CDV3
CHD2	CDYL
CHD3	CEBPZ
CHD4	CECR2
CHD7	CECR5
CHD8	CEL
CHDH	CELA2A
CHEK1	CELA2B
CHEK2	CELA3A
CHERP	CELA3B
CHGA	CELF1
CHGB	CENPF
CHID1	CENPH
CHM	CENPV
CHMP1A	CEP135
CHMP1B	CEP170
CHMP2A	CEP250
CHMP4A	CEP85
CHMP4B	CEP97
CHMP5	CERS2
CHMP7	CES1
CHN1	CFC1
CHORDC1	CFDP1
CHP1	CFL2
CHTOP	CGN
CIAO1	CGNL1
CIRH1A	CHAC2
CISD1	CHAF1A
CISD2	CHAMP1
CIT	CHCHD10
CIZ1	CHCHD3
CKAP2	CHCHD5
CKAP5	CHCHD7
CKB	CHD1
CKMT1A	CHD1L
CKS1B	CHD2
CLASP1	CHD3
CLASP2	CHD4
CLCC1	CHD7
CLDN18	CHD8
CLDN6	CHDH
CLGN	CHEK1
CLIC4	CHEK2
CLIC6	CHGB
CLIP1	CHID1
CLMN	CHM
CLN5	CHMP1A
CLNS1A	CHMP1B
CLP1	CHMP2A
CLPP	CHMP4A
CLPS	CHMP4B
CLPTM1	CHMP5
CLPX	CHMP7
CLSPN	CHORDC1
CLTA	CHP1
CLTB	CHTF18
CLU	CHTOP
CLUH	CHUK
CLVS2	CIAPIN1
CMAS	CIRBP
CMC1	CIRH1A
CMC2	CISD1
CMPK1	CIT
CMTR1	CIZ1
CNBP	CKAP2
CNN1	CKAP5
CNN2	CKB
CNN3	CKS1B
CNNM3	CLASP1
CNOT1	CLASP2
CNOT10	CLCC1
CNOT3	CLDN18
CNOT7	CLDN6
CNP	CLGN
CNPY2	CLIC4
CNPY3	CLIC6
CNPY4	CLINT1
CNTROB	CLMN
COA3	CLN5
COA4	CLNS1A
COA5	CLP1
COASY	CLPP
COBL	CLPS
COBLL1	CLPTM1
COG1	CLSPN
COG3	CLTA
COG4	CLTB
COG8	CLTC
COIL	CLU
COL12A1	CLUH
COL18A1	CLVS2
COL1A2	CMC1
COL2A1	CMC2
COL3A1	CMPK1
COL4A1	CMTR1
COL4A2	CNBP
COL4A3BP	CNDP2
COL5A2	CNN2
COL6A1	CNN3
COL6A2	CNNM3
COL6A3	CNOT1
COLGALT1	CNOT10
COMMD10	CNOT7
COMMD6	CNP
COMT	CNPY2
COPG1	CNPY4
COPS4	CNTROB
COPS5	COA3
COPS7A	COA4
COPS7B	COASY
COPS8	COBL
COPZ1	COBLL1
COQ9	COG1
CORO1A	COG4
CORO1B	COG8
CORO1C	COIL
COX4I1	COL12A1
COX5A	COL18A1
COX5B	COL1A2
COX6C	COL2A1
COX7A2	COL3A1
COX7A2L	COL4A1
COX7C	COL4A2
CPA1	COL4A3BP
CPA2	COL5A2
CPA4	COL6A1
CPB1	COL6A2
CPD	COL6A3
CPE	COMMD10
CPLX2	COMMD6
CPNE1	COMT
CPNE3	COPG1
CPOX	COPS2
CPPED1	COPS3
CPSF1	COPS5
CPSF2	COPS6
CPSF3	COPS7A
CPSF4	COPS7B
CPSF6	COPS8
CPSF7	COPZ1
CPVL	COQ3
CRABP1	COQ9
CRABP2	CORO1A
CRAT	CORO1B
CREB1	CORO1C
CREBBP	COTL1
CRELD2	COX15
CRH	COX4I1
CRIP2	COX5A
CRK	COX5B
CRMP1	COX6C
CROCC	COX7A2L
CRTAP	COX7C
CRTC2	CPA1
CRYAB	CPA2
CRYBB1	CPA4
CRYL1	CPB1
CRYM	CPD
CRYZ	CPE
CRYZL1	CPLX2
CS	CPNE3
CSDE1	CPOX
CSE1L	CPPED1
CSK	CPQ
CSNK1A1	CPSF1
CSNK2A2	CPSF2
CSNK2B	CPSF3
CSRP2	CPSF4
CST3	CPSF7
CST4	CPT2
CST6	CPVL
CSTB	CRABP1
CSTF1	CRABP2
CSTF2T	CRAT
CSTF3	CREB1
CTBP1	CREBBP
CTBP2	CRELD1
CTBS	CRELD2
CTCF	CRH
CTDP1	CRIM1
CTDSPL2	CRIP1
CTH	CRIP2
CTNNA2	CRK
CTNNB1	CRMP1
CTNND2	CRNKL1
CTPS1	CROCC
CTPS2	CRTAP
CTR9	CRTC2
CTRB2	CRYAB
CTRC	CRYBB1
CTRL	CRYL1
CTSC	CRYM
CTSV	CRYZ
CTSZ	CSDE1
CTTN	CSK
CUEDC2	CSNK1A1
CUL1	CSNK2A2
CUL4A	CSNK2A3
CUL4B	CSRP1
CUL7	CSRP2
CUTA	CST3
CUTC	CST4
CUX1	CST6
CUZD1	CSTB
CWC15	CSTF1
CWC22	CSTF3
CWC27	CTAGE5
CWF19L1	CTBP1
CXXC1	CTBS
CYB5A	CTDP1
CYB5R1	CTDSPL2
CYC1	CTH
CYCS	CTNNA1
CYFIP1	CTNND1
CYFIP2	CTNND2
CYP2S1	CTPS1
CYP51A1	CTPS2
CYR61	CTRB2
DAP3	CTRC
DARS	CTRL
DAZAP1	CTSA
DBI	CTSB
DBN1	CTSC
DBT	CTSV
DCAF13	CTSZ
DCAF7	CTTN
DCDC2	CUEDC2
DCK	CUL1
DCLK1	CUL3
DCTD	CUL4A
DCTN2	CUL4B
DCTN3	CUL5
DCTN4	CUL7
DCTN5	CUTA
DCUN1D1	CUTC
DCUN1D3	CUX1
DCXR	CUZD1
DDA1	CWC15
DDAH2	CWC22
DDB2	CWC27
DDC	CWF19L1
DDI2	CXXC1
DDOST	CYB5A
DDT	CYB5R3
DDX10	CYC1
DDX18	CYCS
DDX19A	CYFIP1
DDX19B	CYFIP2
DDX20	CYP2S1
DDX21	CYP51A1
DDX23	DAD1
DDX24	DAP3
DDX27	DARS
DDX31	DARS2
DDX39A	DAZAP1
DDX39B	DBI
DDX3Y	DBN1
DDX41	DBR1
DDX42	DCAF13
DDX46	DCAF8
DDX50	DCDC2
DDX51	DCK
DDX52	DCLK1
DDX54	DCP1A
DDX58	DCTN2
DDX59	DCTN3
DDX6	DCTN4
DECR1	DCTN5
DECR2	DCUN1D1
DEGS1	DCUN1D3
DENND3	DCXR
DENND4C	DDA1
DENND6A	DDAH1
DENR	DDB2
DFFA	DDC
DFFB	DDI2
DFNA5	DDOST
DGAT1	DDT
DGCR14	DDX10
DGCR8	DDX17
DGKZ	DDX18
DHCR24	DDX19B
DHCR7	DDX20
DHDDS	DDX21
DHFR	DDX23
DHODH	DDX24
DHRS11	DDX27
DHRS3	DDX31
DHRS4L1	DDX3Y
DHTKD1	DDX41
DHX15	DDX42
DHX16	DDX46
DHX29	DDX5
DHX30	DDX50
DHX33	DDX51
DHX35	DDX52
DHX36	DDX54
DHX37	DDX58
DHX38	DDX59
DHX40	DDX6
DHX57	DECR1
DHX8	DECR2
DIABLO	DEGS1
DIAPH1	DENND3
DIAPH3	DENND4C
DICER1	DENND6A
DIDO1	DENR
DIEXF	DERA
DIMT1	DFFB
DIP2B	DFNA5
DIS3	DGAT1
DKC1	DGCR14
DLAT	DGCR8
DLD	DGKZ
DLG1	DHCR24
DLGAP4	DHCR7
DLGAP5	DHDDS
DNAH14	DHFR
DNAJA1	DHRS1
DNAJB11	DHRS11
DNAJB4	DHRS3
DNAJB6	DHRS4L1
DNAJB9	DHRS7
DNAJC10	DHTKD1
DNAJC11	DHX15
DNAJC16	DHX16
DNAJC19	DHX30
DNAJC2	DHX32
DNAJC3	DHX33
DNAJC7	DHX35
DNAJC8	DHX36
DNAJC9	DHX37
DNM1	DHX38
DNMT1	DHX40
DNMT3A	DHX57
DNMT3B	DHX8
DNPH1	DIAPH1
DNTTIP2	DIAPH3
DOCK1	DICER1
DOCK7	DIDO1
DOCK9	DIEXF
DOHH	DIP2B
DPCD	DIS3
DPEP1	DIS3L2
DPF2	DKC1
DPH2	DLAT
DPH5	DLD
DPM3	DLG1
DPP4	DLGAP4
DPP7	DLGAP5
DPY19L3	DLST
DPYSL2	DMD
DPYSL3	DMXL1
DPYSL4	DMXL2
DPYSL5	DNAH14
DR1	DNAJA1
DRAP1	DNAJA3
DRG1	DNAJB4
DSCC1	DNAJB6
DSG2	DNAJB9
DST	DNAJC10
DTX3L	DNAJC11
DTYMK	DNAJC13
DUS1L	DNAJC16
DUSP23	DNAJC19
DUSP9	DNAJC2
DUT	DNAJC3
DVL2	DNAJC7
DYNC1I2	DNAJC8
DYNC1LI1	DNAJC9
DYNC1LI2	DNM1
DYNLL1	DNMT1
DYNLL2	DNMT3A
DYNLRB1	DNMT3B
DYNLT3	DNPH1
DYSF	DNTTIP2
EARS2	DOCK1
EBAG9	DOCK7
EBNA1BP2	DOCK9
ECH1	DOHH
ECHDC1	DPCD
ECHDC3	DPEP1
ECHS1	DPF2
ECI1	DPH5
ECM1	DPM3
ECSIT	DPP3
ECT2	DPP4
EDC3	DPP7
EDC4	DPY19L3
EEF1A2	DPYSL2
EEF1B2	DPYSL3
EEF1D	DPYSL4
EEF1E1	DPYSL5
EEF1G	DR1
EEFSEC	DRAP1
EFNB2	DRG1
EFTUD1	DSC2
EFTUD2	DSCC1
EGFL7	DSCR3
EGFR	DSG2
EHBP1	DST
EHD1	DSTN
EHD4	DTD1
EHMT1	DTX3L
EHMT2	DUS1L
EI24	DUSP23
EIF1	DUSP3
EIF1AD	DUSP9
EIF1AX	DVL2
EIF2AK2	DYNC1I2
EIF2AK3	DYNC1LI1
EIF2AK4	DYNC1LI2
EIF2B2	DYNLL1
EIF2B3	DYNLL2
EIF2D	DYNLRB1
EIF2S3	DYNLT3
EIF3F	DYSF
EIF3G	EARS2
EIF3H	EBAG9
EIF3J	EBF1
EIF3K	EBNA1BP2
EIF3M	ECH1
EIF4B	ECHDC1
EIF4EBP1	ECHDC3
EIF4ENIF1	ECHS1
EIF4G1	ECI1
EIF4G3	ECM1
EIF4H	ECSIT
EIF5	ECT2
EIF5B	EDC3
EIF6	EDC4
ELAC2	EDRF1
ELAVL3	EEF1A1P5
ELF2	EEF1A2
ELMOD2	EEF1D
ELOF1	EEF1E1
ELP2	EEF1G
EMC1	EEFSEC
EMC10	EFNB2
EMC2	EFTUD1
EMC3	EGFL7
EMC6	EGFLAM
EMC8	EGFR
EML2	EHBP1
EML3	EHD4
EML4	EHMT1
ENAH	EHMT2
ENDOD1	EIF1
ENDOG	EIF1AD
ENGASE	EIF1AX
ENOPH1	EIF2AK3
ENSA	EIF2AK4
EP300	EIF2B1
EP400	EIF2B2
EPB41	EIF2B3
EPB41L2	EIF2B5
EPC1	EIF2D
EPCAM	EIF3A
EPHA4	EIF3B
EPHX1	EIF3E
EPHX2	EIF3F
EPN1	EIF3G
EPPK1	EIF3I
EPS15L1	EIF3J
EPS8L2	EIF3K
ERC1	EIF3L
ERCC3	EIF3M
ERCC5	EIF4A2
ERH	EIF4B
ERLEC1	EIF4EBP1
ERLIN1	EIF4ENIF1
ERMP1	EIF4G1
ERO1L	EIF4G3
ERO1LB	EIF4H
ERP27	EIF5
ERP44	EIF5B
ESD	EIF6
ESF1	ELAC2
ESRP1	ELAVL3
ESRRG	ELF2
ESYT1	ELOF1
ETFA	ELP2
ETFB	ELP3
ETFDH	ELP5
ETHE1	EMC1
EVL	EMC10
EWSR1	EMC2
EXOC1	EMC3
EXOC2	EMC8
EXOC3	EMD
EXOC4	EMG1
EXOC5	EML2
EXOC7	EML3
EXOG	EML4
EXOSC1	EMSY
EXOSC10	ENAH
EXOSC2	ENDOD1
EXOSC3	ENDOG
EXOSC4	ENOPH1
EXOSC5	ENSA
EXOSC6	EP300
EXOSC7	EP400
EXOSC8	EPB41
EYA3	EPB41L1
EZH2	EPB41L2
F10	EPB41L3
F11	EPC1
F11R	EPCAM
F2	EPHA4
F3	EPHX1
FAAH	EPHX2
FABP1	EPN1
FABP5	EPN2
FADD	EPPK1
FAF1	EPS15
FAF2	EPS15L1
FAH	EPS8L2
FAHD1	ERAL1
FAHD2A	ERAP1
FAIM	ERBB2IP
FAM105B	ERC1
FAM107B	ERCC3
FAM114A1	ERCC5
FAM114A2	ERGIC1
FAM115A	ERGIC3
FAM115C	ERH
FAM118B	ERI3
FAM120A	ERLEC1
FAM126A	ERLIN1
FAM129A	ERLIN2
FAM129B	ERMP1
FAM134A	ERO1LB
FAM136A	ERP27
FAM160B1	ERP44
FAM162A	ESD
FAM169A	ESF1
FAM172A	ESRP1
FAM174B	ESRRG
FAM175B	ESYT1
FAM184B	ETF1
FAM195B	ETFA
FAM207A	ETFB
FAM20B	ETFDH
FAM49B	ETHE1
FAM60A	EVL
FAM83H	EWSR1
FAM84B	EXOC1
FAM91A1	EXOC2
FAM96B	EXOC3
FAM98A	EXOC4
FAM98B	EXOC5
FANCD2	EXOC7
FANCI	EXOC8
FARP1	EXOG
FARSB	EXOSC1
FASN	EXOSC10
FASTKD1	EXOSC2
FASTKD2	EXOSC3
FAU	EXOSC6
FBL	EXOSC7
FBLIM1	EXOSC8
FBLN1	EZH2
FBLN2	EZR
FBN1	F10
FBN2	F11
FBP1	F2
FBXO2	F3
FBXO22	FABP1
FBXO28	FABP5
FBXO42	FABP7
FDFT1	FADS2
FDXR	FAF1
FECH	FAF2
FEN1	FAH
FGA	FAHD1
FGB	FAM105B
FGFR1OP	FAM114A2
FGG	FAM115A
FHL1	FAM115C
FHL2	FAM118B
FHL3	FAM120A
FHOD1	FAM120B
FIBP	FAM126A
FILIP1L	FAM129A
FIP1L1	FAM129B
FIS1	FAM134A
FKBP10	FAM136A
FKBP11	FAM160B1
FKBP15	FAM162A
FKBP1A	FAM169A
FKBP2	FAM172A
FKBP9	FAM174B
FKRP	FAM175B
FLAD1	FAM184B
FLII	FAM195B
FLNA	FAM207A
FLNC	FAM208A
FLOT1	FAM20B
FLOT2	FAM213A
FLRT3	FAM49B
FLYWCH2	FAM50A
FMO5	FAM60A
FMOD	FAM83H
FMR1	FAM84B
FN1	FAM91A1
FN3K	FAM96B
FNBP1	FANCD2
FNBP1L	FANCI
FNBP4	FARP1
FNDC3A	FARP2
FNDC3B	FARSA
FNTA	FARSB
FNTB	FASN
FOXA2	FASTKD1
FOXK1	FASTKD2
FOXK2	FAU
FOXP4	FBL
FRAS1	FBLIM1
FREM2	FBLL1
FRG1	FBLN1
FSCN1	FBLN2
FST	FBN2
FTH1	FBXL12
FTL	FBXO2
FTSJ1	FBXO22
FTSJ3	FBXO28
FUBP1	FBXO42
FUCA2	FDFT1
FUK	FECH
FUT8	FEN1
FXN	FERMT2
FXR1	FGA
FXR2	FGB
FYCO1	FGD4
FZD10	FGFR1OP
G3BP1	FGG
G6PC3	FHL1
GAA	FHL2
GABARAP	FHL3
GABPA	FHOD1
GADD45GIP1	FIBP
GAK	FILIP1L
GALE	FIP1L1
GALM	FIS1
GALNT2	FKBP10
GALNT3	FKBP11
GALNT7	FKBP15
GANAB	FKBP1A
GAP43	FKBP2
GAPVD1	FKBP3
GAR1	FKBP4
GAS6	FKBP9
GATA6	FKRP
GATAD2A	FLAD1
GATAD2B	FLCN
GATC	FLII
GATM	FLNA
GBA2	FLNC
GBE1	FLOT2
GBF1	FLRT3
GC	FLYWCH2
GCC1	FMO5
GCC2	FMOD
GCG	FMR1
GCLM	FN1
GDA	FN3K
GDI1	FNBP1
GDPD1	FNBP1L
GEMIN2	FNBP4
GEMIN4	FNDC3B
GEMIN5	FNTB
GEMIN6	FOCAD
GFER	FOXA2
GFM1	FOXK1
GFPT1	FOXK2
GGA2	FOXP4
GGA3	FOXRED1
GGACT	FRAS1
GGCX	FREM2
GGH	FRG1
GGNBP2	FSCN1
GGPS1	FST
GGT1	FTL
GHITM	FTO
GHRL	FTSJ1
GID8	FTSJ3
GIGYF1	FUBP1
GIGYF2	FUBP3
GINS2	FUK
GIPC1	FUS
GIPC2	FUT8
GJA1	FXN
GLA	FXR1
GLB1	FXR2
GLDC	FYCO1
GLE1	FZD10
GLIPR2	FZD7
GLMN	G6PC3
GLO1	GAA
GLOD4	GABARAP
GLRX	GABARAPL2
GLRX3	GABPA
GLRX5	GADD45GIP1
GLUD2	GAK
GLUL	GALE
GMFB	GALK1
GMPPA	GALM
GMPR2	GALNT2
GMPS	GALNT7
GNA13	GALT
GNAI3	GAN
GNAO1	GANAB
GNAS	GAP43
GNB1	GAPDH
GNB2	GAPVD1
GNB4	GAR1
GNE	GAS6
GNG2	GATA6
GNL2	GATAD2A
GNL3L	GATAD2B
GNMT	GATC
GNPAT	GATM
GNPDA1	GBA2
GNPNAT1	GBAS
GOLGA2	GBE1
GOLGA3	GBF1
GOLGA4	GC
GOLGA5	GCA
GOLIM4	GCC2
GOLM1	GCG
GOLPH3	GCLC
GOSR1	GCLM
GOT2	GCN1L1
GP2	GDA
GPALPP1	GDPD1
GPAM	GEMIN2
GPATCH2	GEMIN4
GPATCH4	GEMIN5
GPATCH8	GEMIN6
GPBP1	GFER
GPC2	GFM1
GPC3	GFPT1
GPC4	GFPT2
GPC6	GGA2
GPCPD1	GGA3
GPD1	GGACT
GPD1L	GGCT
GPD2	GGCX
GPHN	GGNBP2
GPKOW	GGPS1
GPR107	GGT1
GPS1	GHITM
GPT2	GHRL
GPX1	GID8
GPX2	GIGYF1
GPX7	GIGYF2
GPX8	GINS2
GRAMD1A	GIPC1
GRAMD4	GIPC2
GRB10	GIT1
GRB7	GJA1
GREB1	GK
GRN	GKAP1
GRPEL1	GLA
GRPEL2	GLB1
GRWD1	GLE1
GSK3A	GLG1
GSK3B	GLMN
GSN	GLO1
GSR	GLOD4
GSS	GLRX
GSTA4	GLS
GSTA5	GLUD1
GSTK1	GLUD2
GSTM2	GLUL
GSTM3	GLYR1
GSTO1	GM2A
GSTP1	GMDS
GTF2B	GMIP
GTF2E1	GMPPA
GTF2E2	GMPPB
GTF2F1	GMPR2
GTF2F2	GMPS
GTF2H4	GNA13
GTF2I	GNAO1
GTF3C1	GNAS
GTF3C2	GNB1
GTF3C3	GNB2
GTF3C4	GNB4
GTPBP1	GNE
GTPBP2	GNG2
GTPBP4	GNG7
GTPBP6	GNL2
GUF1	GNL3
GUK1	GNL3L
GYG1	GNMT
GYS1	GNPAT
H1F0	GNPDA1
H2AFV	GNPNAT1
H2AFX	GOLGA2
H2AFY2	GOLGA3
H6PD	GOLGA4
HAAO	GOLGB1
HACL1	GOLIM4
HADH	GOLM1
HADHA	GOLPH3
HADHB	GOT1
HAGH	GOT2
HARS2	GP2
HAUS5	GPALPP1
HBA1	GPAM
HBB	GPATCH2
HBP1	GPATCH4
HCCS	GPATCH8
HCFC1	GPBP1
HDAC1	GPC1
HDAC7	GPC2
HDGFRP2	GPC3
HDGFRP3	GPC4
HDHD2	GPC6
HDLBP	GPCPD1
HEATR1	GPD1
HEATR2	GPD1L
HEATR5B	GPD2
HEBP1	GPHN
HECTD1	GPI
HECTD4	GPKOW
HELLS	GPR107
HELZ2	GPRIN1
HERC2	GPS1
HEXA	GPT2
HEXB	GPX1
HEXIM1	GPX2
HGS	GPX4
HIBADH	GPX7
HIBCH	GPX8
HID1	GRAMD1A
HINT1	GRAMD4
HINT2	GRB10
HIP1R	GRB2
HIST1H1B	GRB7
HIST1H2AD	GREB1
HIST1H3A	GRHL2
HIST1H4A	GRIPAP1
HIST2H2BC	GRN
HIST2H2BF	GRPEL1
HK2	GRPEL2
HKDC1	GRSF1
HLTF	GRWD1
HMBS	GSK3A
HMCES	GSK3B
HMGA1	GSN
HMGA2	GSPT1
HMGB2	GSR
HMGCL	GSS
HMGCR	GSTA2
HMGCS1	GSTA4
HMGN1	GSTA5
HMGN2	GSTK1
HMGN3	GSTM2
HMGN5	GSTM3
HMGXB4	GSTO1
HMOX2	GSTT1
HN1	GSTZ1
HN1L	GTF2B
HNMT	GTF2E1
HNRNPA0	GTF2E2
HNRNPA1	GTF2F1
HNRNPA3	GTF2F2
HNRNPAB	GTF2H4
HNRNPF	GTF3C1
HNRNPH1	GTF3C2
HNRNPH2	GTF3C3
HNRNPH3	GTF3C4
HNRNPK	GTPBP1
HNRNPLL	GTPBP2
HNRNPR	GTPBP4
HNRNPUL2	GTPBP6
HOMER3	GUF1
HP	GUK1
HPRT1	GYG1
HPX	GYS1
HRAS	H1F0
HRSP12	H2AFV
HS1BP3	H2AFY
HS2ST1	H2AFY2
HSD11B2	H6PD
HSD17B11	HAAO
HSD17B4	HACL1
HSD17B8	HADH
HSDL1	HADHA
HSP90AA4P	HADHB
HSP90AB1	HAGH
HSP90B1	HAPLN1
HSPA13	HARS
HSPA14	HAT1
HSPA1A	HAUS5
HSPA1L	HBA1
HSPA2	HBB
HSPA4	HBP1
HSPA5	HBS1L
HSPB1	HCCS
HSPBP1	HCFC1
HSPG2	HDAC1
HTATIP2	HDAC2
HTATSF1	HDAC7
HTRA2	HDGFRP2
HTT	HDHD1
HUWE1	HDHD2
HYI	HDLBP
IAPP	HEATR1
IARS	HEATR2
IARS2	HEATR5B
IBA57	HEBP1
ICAM1	HECTD1
IDE	HECTD4
IDH1	HELLS
IDH2	HELZ2
IDH3B	HERC2
IDH3G	HERC4
IDI1	HEXA
IFI16	HEXB
IFT122	HEXIM1
IFT20	HGS
IFT27	HIBCH
IFT88	HINT2
IGBP1	HIST1H1D
IGF1R	HIST1H1E
IGF2BP1	HIST1H2AD
IGF2BP2	HIST1H3A
IGF2BP3	HIST1H4A
IGF2R	HIST2H2BC
IGFBP2	HIST2H2BF
IGFBP3	HK2
IGFBP5	HKDC1
IGFBP7	HLTF
IGHA1	HMCES
IGHG1	HMGA1
IGHG2	HMGA2
IGHG3	HMGB1
IGHM	HMGB2
IGJ	HMGB3
IGKC	HMGCL
IGLC2	HMGCR
IGLL5	HMGCS2
IGSF1	HMGN1
IGSF3	HMGN2
IK	HMGN5
IKBIP	HMGXB4
IKBKAP	HMOX2
IKBKB	HN1
IL6ST	HNMT
ILF2	HNRNPA0
ILF3	HNRNPA1
ILK	HNRNPAB
ILKAP	HNRNPH1
IMMT	HNRNPH2
IMP3	HNRNPH3
IMP4	HNRNPK
IMPA1	HNRNPL
IMPA2	HNRNPLL
IMPACT	HNRNPR
IMPDH1	HNRNPUL2
INADL	HOMER3
INCENP	HOOK1
INF2	HP
ING1	HP1BP3
ING5	HPCAL1
INIP	HPRT1
INO80E	HPX
INPP1	HRAS
INPP5F	HRSP12
INPP5K	HS1BP3
INS	HS2ST1
INSR	HSBP1
INTS1	HSD11B2
INTS3	HSD17B11
INTS5	HSD17B12
INTS6	HSD17B8
INTS7	HSDL1
INTS8	HSP90AA4P
INTS9	HSP90AB1
IP6K1	HSP90B1
IPO11	HSPA13
IPO4	HSPA14
IPO7	HSPA1A
IPO8	HSPA1L
IPO9	HSPA2
IQGAP1	HSPA4
IQGAP2	HSPA4L
IRF2BP1	HSPA5
IRF2BP2	HSPA9
IRGQ	HSPB1
IRS1	HSPBP1
ISOC2	HSPG2
IST1	HTATIP2
ISY1	HTATSF1
ISYNA1	HTRA2
ITCH	HTT
ITFG1	HUWE1
ITGA2	HYI
ITGA3	HYOU1
ITGA5	HYPK
ITGA6	IAPP
ITGAE	IARS
ITGAV	IARS2
ITGB4	IBA57
ITGB5	ICAM1
ITIH4	IDH2
ITPA	IDH3G
ITPKC	IDI1
ITPR1	IFI16
ITPR2	IFT122
ITPR3	IFT20
ITSN1	IFT80
ITSN2	IFT88
IVD	IGBP1
IVNS1ABP	IGF1R
IWS1	IGF2BP1
JADE3	IGF2BP2
JMJD1C	IGF2BP3
JMJD6	IGF2R
JMY	IGFBP2
JUNB	IGFBP5
KANK4	IGFBP7
KAT7	IGHA1
KATNA1	IGHG1
KATNB1	IGHG2
KBTBD7	IGHG3
KBTBD8	IGHM
KCTD14	IGJ
KCTD15	IGKC
KDELC1	IGLC2
KDELC2	IGLL5
KDM1A	IGSF1
KDM2A	IGSF3
KDM3A	IKBKAP
KDM3B	IKBKB
KDM4A	IL6ST
KDM5A	ILF2
KDM5B	ILF3
KDM8	ILK
KHDRBS3	ILVBL
KIAA0319L	IMMT
KIAA0391	IMP4
KIAA1033	IMPA1
KIAA1143	IMPA2
KIAA1211	IMPACT
KIAA1217	IMPAD1
KIAA1324	IMPDH1
KIAA1462	INA
KIAA1522	INADL
KIAA1524	INF2
KIAA1958	ING1
KIDINS220	ING5
KIF11	INO80E
KIF13B	INPP1
KIF14	INPP5F
KIF15	INPP5K
KIF1A	INS
KIF1B	INSR
KIF21A	INTS1
KIF21B	INTS3
KIF22	INTS5
KIF23	INTS6
KIF2A	INTS8
KIF2C	INTS9
KIF4A	IP6K1
KIF5C	IPO11
KIFC1	IPO4
KIN	IPO7
KIRREL	IPO8
KLC4	IPO9
KLF13	IQGAP1
KLHDC3	IQGAP2
KLHDC4	IRF2BP1
KLHL24	IRF2BP2
KLK1	IRGQ
KMT2B	IRS1
KMT2D	ISOC1
KNG1	ISOC2
KNTC1	IST1
KPNA1	ISY1
KPNA2	ISYNA1
KPNA3	ITCH
KPNA4	ITFG1
KPNA6	ITGA2
KPNB1	ITGA3
KRR1	ITGA5
KTI12	ITGA6
KTN1	ITGAE
L1TD1	ITGAV
LACTB	ITGB4
LAD1	ITGB5
LAMA1	ITIH4
LAMA5	ITPA
LAMB1	ITPKC
LAMC1	ITPR1
LAMC2	ITPR2
LAMP1	ITPR3
LAMP2	ITSN1
LAMTOR1	IVD
LAP2A	IVNS1ABP
LAP2B	IWS1
LARP4B	JADE3
LARP7	JAG1
LARS2	JMJD1C
LAS1L	JMJD6
LASP1	JMY
LBH	JUNB
LCLAT1	KANK1
LCMT1	KANK4
LCN2	KANSL1
LCP1	KAT7
LDHB	KATNA1
LDLR	KATNB1
LEMD2	KBTBD7
LENG8	KBTBD8
LEPRE1	KCTD12
LEPREL1	KCTD14
LGALS1	KCTD15
LGALS3BP	KDELC1
LGALS4	KDELC2
LGMN	KDM1A
LHPP	KDM2A
LIG1	KDM3A
LIG4	KDM3B
LIMA1	KDM4A
LIMD1	KDM5A
LIN28A	KDM5B
LIN28B	KDM5C
LIN7A	KDM6A
LLGL1	KDM8
LMAN1	KHDRBS3
LMBRD1	KIAA0020
LMBRD2	KIAA0319L
LMCD1	KIAA0391
LMF1	KIAA1033
LMNA	KIAA1143
LMNB1	KIAA1211
LMNB2	KIAA1217
LMO7	KIAA1279
LMTK2	KIAA1324
LNPEP	KIAA1462
LPCAT1	KIAA1522
LPCAT3	KIAA1551
LPHN2	KIAA1958
LPIN1	KIAA2013
LPP	KIDINS220
LRBA	KIF11
LRCH1	KIF13A
LRCH3	KIF13B
LRCH4	KIF14
LRPAP1	KIF15
LRRC1	KIF1A
LRRC14	KIF1B
LRRC16A	KIF21A
LRRC40	KIF21B
LRRC57	KIF22
LRRC59	KIF23
LRRC8A	KIF2A
LRRC8D	KIF2C
LRRFIP1	KIF4A
LRRN1	KIF5C
LRSAM1	KIFC1
LRWD1	KIN
LSG1	KIRREL
LSM1	KLC2
LSM12	KLC3
LSM14A	KLC4
LSM14B	KLF13
LSM2	KLHDC3
LSM3	KLHDC4
LSM4	KLK1
LSM5	KMT2B
LSM7	KMT2D
LSR	KNG1
LSS	KNOP1
LTA4H	KNTC1
LTBP1	KPNA1
LTN1	KPNA2
LUC7L	KPNA3
LUC7L3	KPNA4
LUZP1	KPNA6
LXN	KPNB1
LYAR	KRR1
LYPLA2	KRTAP9-3
LYPLAL1	KTI12
LYRM7	L1TD1
M6PR	L2HGDH
MACF1	LACTB
MACROD1	LACTB2
MAD1L1	LAGE3
MAD2L1	LAMA1
MAGED2	LAMA5
MAGI1	LAMB1
MAGOHB	LAMB2
MAK16	LAMC1
MALT1	LAMC2
MAML1	LAMP1
MAN2B2	LAMP2
MAN2C1	LANCL1
MANBA	LAP2B
MANF	LARP1
MAOA	LARP4
MAOB	LARP4B
MAP1A	LARP7
MAP1B	LARS2
MAP1S	LASP1
MAP2	LCLAT1
MAP2K1	LCMT1
MAP2K3	LCN2
MAP2K6	LDHA
MAP4	LEMD2
MAP7	LEMD3
MAP7D1	LENG8
MAP7D3	LEPRE1
MAPK1	LEPREL1
MAPK14	LETM1
MAPK8	LGALS1
MAPKAPK2	LGALS2
MAPRE1	LGALS3
MAPRE2	LGALS3BP
MAPRE3	LGALS4
MARCKS	LGALS8
MARK1	LGMN
MARK2	LHPP
MARS2	LIG1
MARVELD3	LIG4
MASTL	LIMA1
MAT1A	LIMD1
MAT2A	LIN28A
MAT2B	LIN28B
MAVS	LIN7A
MAX	LIN7C
MB21D2	LLGL1
MBOAT2	LMAN2
MBOAT7	LMBRD1
MCCC1	LMBRD2
MCCC2	LMCD1
MCEE	LMF1
MCF2	LMNA
MCM2	LMNB1
MCM3	LMNB2
MCM3AP	LMO7
MCM4	LMTK2
MCM5	LNP
MCM6	LNPEP
MCM7	LONP1
MCRS1	LOXL4
MCTS1	LPCAT3
MCU	LPHN2
MDC1	LPIN1
MDH1	LPP
MDH2	LRBA
MDK	LRCH1
MDM2	LRCH4
MDN1	LRP1
ME2	LRP2
MEAF6	LRPAP1
MECP2	LRRC1
MED1	LRRC14
MED10	LRRC16A
MED12	LRRC20
MED14	LRRC40
MED16	LRRC47
MED23	LRRC57
MED24	LRRC59
MED28	LRRC8A
MED29	LRRC8D
MED4	LRRFIP2
MEGF6	LRRN1
MERTK	LRSAM1
MET	LRWD1
METAP1	LSG1
METAP2	LSM1
METTL13	LSM12
METTL16	LSM14A
METTL2B	LSM14B
METTL3	LSM2
METTL7A	LSM4
METTL8	LSM5
MEX3A	LSM7
MEX3C	LSR
MEX3D	LSS
MFAP1	LTA4H
MFF	LTBP1
MFGE8	LTN1
MFN2	LUC7L
MGA	LUC7L3
MGAT1	LUZP1
MGAT2	LYAR
MGAT3	LYN
MGEA5	LYPLA1
MGME1	LYPLA2
MGST2	LYPLAL1
MICAL1	LYRM4
MICAL3	LYRM7
MID1IP1	MACF1
MIER1	MACROD1
MIF	MAD1L1
MINA	MAD2L1
MIPEP	MAGED2
MIS12	MAGI1
MKI67	MAGOHB
MKLN1	MAGT1
MKRN2	MALT1
MLEC	MAML1
MLIP	MAN2B1
MLLT4	MAN2B2
MLTK	MANBA
MLYCD	MANF
MMAB	MAOA
MMADHC	MAOB
MMGT1	MAP1A
MMS19	MAP1B
MNAT1	MAP1S
MOB2	MAP2
MOB3A	MAP2K1
MOCS3	MAP2K3
MOGS	MAP2K6
MON2	MAP7
MORC2	MAP7D1
MORC3	MAP7D3
MORF4L1	MAPK1
MOV10	MAPK14
MPC2	MAPK8
MPDZ	MAPKAPK2
MPG	MAPRE2
MPHOSPH10	MAPRE3
MPHOSPH8	MAPT
MPI	MARCKS
MPP2	MARCKSL1
MPP5	MARK1
MPP7	MARS2
MPRIP	MARVELD3
MPST	MASTL
MPZL1	MAT1A
MRC2	MATR3
MRE11A	MAVS
MRPL1	MAX
MRPL10	MB21D2
MRPL11	MBOAT2
MRPL12	MCAM
MRPL15	MCCC1
MRPL18	MCEE
MRPL19	MCF2
MRPL20	MCM2
MRPL22	MCM3
MRPL3	MCM3AP
MRPL35	MCM4
MRPL37	MCM6
MRPL39	MCM7
MRPL40	MCRS1
MRPL43	MCTS1
MRPL44	MCU
MRPL45	MDC1
MRPL48	MDH2
MRPL49	MDK
MRPL54	MDM2
MRPL9	MDN1
MRPS10	ME1
MRPS11	ME2
MRPS14	MEAF6
MRPS16	MECP2
MRPS18A	MED1
MRPS23	MED12
MRPS25	MED14
MRPS26	MED15
MRPS27	MED16
MRPS31	MED23
MRPS34	MED24
MRPS35	MED25
MRPS36	MED28
MRPS5	MED29
MRPS6	MED4
MRPS7	MEGF6
MRPS9	MET
MRRF	METAP1
MRS2	METAP2
MSH2	METTL1
MSH3	METTL13
MSH6	METTL16
MSI2	METTL2B
MSN	METTL3
MST4	METTL7A
MT-ATP6	METTL8
MT-CO2	MEX3A
MT-ND6	MEX3C
MT1F	MEX3D
MT1L	MFAP1
MTA1	MFF
MTA2	MFGE8
MTA3	MFN2
MTAP	MGA
MTCH2	MGAM
MTDH	MGAT1
MTHFD1L	MGAT2
MTHFS	MGAT3
MTIF2	MGEA5
MTIF3	MGME1
MTPN	MGMT
MTR	MGST2
MTSS1L	MICAL1
MTTP	MICAL3
MUC1	MICU1
MUC13	MID1
MUM1L1	MID1IP1
MUT	MIER1
MVB12A	MIF
MVD	MINA
MVK	MINK1
MVP	MIOS
MX1	MIPEP
MXRA7	MIS12
MYBBP1A	MKI67
MYBL2	MKLN1
MYCBP	MKRN2
MYCBP2	MLIP
MYD88	MLLT4
MYEF2	MLYCD
MYH10	MMAB
MYL12B	MMADHC
MYL3	MMGT1
MYL9	MMS19
MYLK	MNAT1
MYO18A	MOB1B
MYO1B	MOB2
MYO1C	MOB3A
MYO1D	MOCS3
MYO1E	MOGS
MYO5A	MON2
MYO6	MORC2
MYO9B	MORC3
MYOF	MORF4L1
MZB1	MOV10
NAA10	MPC2
NAA15	MPG
NAA20	MPHOSPH10
[truncated: 1,959 more rows]
