# Supplementary material for: Encapsulation boosts islet-cell signature in differentiating human induced pluripotent stem cells via integrin signalling
Source: Sci Rep. 2020 Jan 15;10:414. doi: 10.1038/s41598-019-57305-x (PMC6962451; doi:10.1038/s41598-019-57305-x)
Supplement: Supplementary file 3 — Supplemental Table 2. [file 41598_2019_57305_MOESM3_ESM.xlsx]

## Sheet: Sheet1
ISLET PROMOTING REGULATION PROTEIN SETS:					PROTEINS REACHING ISLET ABUNDANCE VALUES
COCKTAIL EFFECT (Gene Symbol ID) - 824 proteins	CONFOUNDING EFFECT (Gene Symbol ID) - 2715 proteins	EARLY ENCAPSULATION EFFECT (Gene Symbol ID) - 2555 proteins	LATE ENCAPSULATION EFFECT (Gene Symbol ID) - 3037 proteins		COCKTAIL EFFECT (Gene Symbol ID) - 281 proteins	CONFOUNDING EFFECT (Gene Symbol ID) - 1035 proteins	EARLY ENCAPSULATION EFFECT (Gene Symbol ID) - 812 proteins	LATE ENCAPSULATION EFFECT (Gene Symbol ID) - 1076 proteins
MRPL48	HN1	COL1A2	CAP2		MRPL48	CAP2	IMPACT	CAP2
PDZK1	MCRS1	GPC3	STXBP4		PDZK1	STXBP4	HELZ2	STXBP4
C2orf47	POLR2D	GATA6	WBSCR16		C2orf47	WBSCR16	STT3B	WBSCR16
SAMD4B	SRSF5	AFP	ARFIP1		SAMD4B	ARFIP1	MRE11A	ARFIP1
ANKRD17	QPRT	IL6ST	EIF5		ANKRD17	EIF5	NFKB2	EIF5
OARD1	ANO10	BUB1B	ASAP1		OARD1	ASAP1	RAD50	ASAP1
CTNNB1	RNF5	MTTP	TMEM201		CTNNB1	DDX39B	AARSD1	TMEM201
BID	PDE5A	COL2A1	MYOF		BID	TMEM201	ALKBH4	MYOF
CLIP1	FILIP1L	C19orf25	GSK3A		CLIP1	GSK3B	AHCTF1	GSK3A
RRP15	FLRT3	NUP62	ELP2		RRP15	ELP2	LMNB1	ELP2
SKA3	GTF2E2	CNPY4	PSMD6		SKA3	PSMD6	CPOX	PSMD6
PPP2R1A	TDRD7	WNT11	NOP58		PPP2R1A	AACS	ANKFY1	NOP58
FTH1	PLIN2	THADA	AACS		FTH1	STRIP1	XRCC6	AACS
NUDT5	ADAM9	LRRN1	STRIP1		NUDT5	STOML2	PREP	STRIP1
COLGALT1	IGSF1	EP400	STOML2		COLGALT1	RELA	PTPN23	STOML2
SERPINB9	GOLIM4	MASTL	RELA		SERPINB9	HMOX2	RAB4A	RELA
SUDS3	CUL7	BASP1	HMGXB4		SUDS3	GLO1	SLC25A10	HMGXB4
AMPD2	MED16	CHD7	GLMN		AMPD2	RRP1B	CPNE1	GLMN
NSMAF	ZNF318	TBL1X	RRP1B		NSMAF	PPP2R3A	EIF2S3	RRP1B
IDE	RPUSD2	GPX7	PPP2R3A		IDE	GOLGA5	EIF4G1	PPP2R3A
TMED8	ARID2	DLGAP5	DARS2		TMED8	DNAJB6	TSTD1	DARS2
RNASEH2A	LSM1	MVB12A	DNAJB6		RNASEH2A	FNBP1	PAK1	DNAJB6
ATIC	CHTOP	CD99	FNBP1		ATIC	TP53BP1	URB1	FNBP1
TES	KMT2B	C14orf1	ERGIC3		TES	CCAR1	ARPC5	ERGIC3
CDK9	NUDCD2	PRC1	TP53BP1		CDK9	DNAJB4	ACOT9	TP53BP1
EI24	TXN2	TMEM164	DNAJB4		EI24	UBE2E1	MYO18A	DNAJB4
S100A16	CD3EAP	ACSS3	UBE2E1		S100A16	DPYSL4	EYA3	UBE2E1
GGH	UBXN1	DDX3Y	DPYSL4		GGH	GREB1	IKBIP	DPYSL4
TIMM44	ATF7	CCS	GRB7		TIMM44	DHTKD1	RCC1	GRB7
STRAP	RCN2	HMGA2	DHTKD1		STRAP	KMT2D	MRPS23	DHTKD1
PSAT1	RCBTB1	BET1	KMT2B		PSAT1	GOLGA3	ORC5	KMT2B
SRSF9	NOP9	DGCR8	GOLGA2		SRSF9	GGH	ELMOD2	GOLGA2
MCM5	ARID4A	KIF1B	NEFL		MCM5	GPS1	UBE2Z	NEFL
LAP2A	PPP4R2	ZCCHC11	AVL9		LAP2A	NEFL	OGFOD1	AVL9
DIMT1	YME1L1	EVL	LUC7L3		DIMT1	AVL9	SAMD4B	LUC7L3
MRPS26	APOC1	CLASP1	WLS		MRPS26	LUZP1	FLOT1	WLS
IMP3	PATL1	TSEN34	GDPD1		IMP3	WLS	ADRM1	GDPD1
CALD1	KLHDC3	EPN1	BABAM1		CALD1	GEMIN2	SORT1	BABAM1
PRPH	AS3MT	UHRF1	GJA1		PRPH	BABAM1	ARHGEF1	GJA1
NUBP1	ENAH	GPATCH2	ACAA1		NUBP1	CNOT1	DDX23	ACAA1
CTNNA2	SLC7A5	ASNA1	CBX8		CTNNA2	MST4	TRAPPC9	CBX8
CAP1	MORC2	GALE	ZNF592		CAP1	ACAA1	AP2M1	ZNF592
PTPN1	GPBP1	AUP1	SEC23IP		PTPN1	CBX8	GOLPH3	SEC23IP
KIAA1524	MAPKAPK2	TADA3	COIL		KIAA1524	ZNF592	ITGA2	COIL
LRCH3	DNAJC9	TMEM132A	ITGAE		LRCH3	COIL	C6orf211	ITGAE
FADD	PBK	LAP2B	RAB43		FADD	STX8	DNTTIP2	RAB43
TRMT2A	RBBP6	FGB	APLP2		TRMT2A	ITGAV	HERC2	APLP2
TNPO1	CDC20	MICAL1	ROCK2		TNPO1	RAB43	CDK6	ROCK2
R3HDM2	EDC4	ZFC3H1	SLMAP		R3HDM2	APLP2	RTCA	SLMAP
TMEM192	CTPS2	HCCS	TCF12		TMEM192	ROCK2	PPP2R1A	TCF12
NCDN	PPIL4	TMUB1	TJP3		NCDN	SLMAP	SRSF9	TJP3
HARS2	MEX3C	FBN2	PPM1G		HARS2	TCF12	PSMD2	PPM1G
SYAP1	ARSB	C2orf49	MRPL3		SYAP1	PRCP	POGZ	MRPL3
EXOSC4	TIGAR	BMP2K	ATP1B3		EXOSC4	TJP3	AGL	ATP1B3
MERTK	LRRC1	GALNT7	ARRB2		MERTK	PPM1G	R3HDM2	ARRB2
SLC37A1	CPSF4	SCD	CHP1		SLC37A1	MRPL35	SLAIN2	CHP1
FAM114A1	PTPRA	LEPRE1	PTPN13		FAM114A1	MRPL20	PDPK1	PTPN13
U2AF1	NDC80	SLC31A1	MRPS10		U2AF1	ATP1B3	AP3D1	MRPS10
VIM	PTK7	MPHOSPH8	DDX24		VIM	MYO18A	TP53I11	DDX24
CAMK2D	TNFAIP8	RHPN2	GAN		CAMK2D	ARRB2	PHF3	GAN
SCPEP1	PPWD1	EIF1AD	RBM34		SCPEP1	CHP1	FBXO42	RBM34
AKAP2	HNRNPA1	NBEAL2	TTC1		AKAP2	PTPN13	KIRREL	TTC1
MPDZ	AURKB	LPCAT3	AIP		MPDZ	MRPS11	MRPL37	AIP
MST4	EPB41	SMARCD1	ANKLE2		MST4	DDX24	F11R	ANKLE2
PRKAR1A	CYP51A1	ACOT7	C16orf87		PRKAR1A	GANAB	TMEM87A	C16orf87
POLDIP2	CECR2	C9orf40	MFN2		POLDIP2	RBM34	PPP5C	MFN2
CAPZB	PTPRF	RNGTT	RRP8		CAPZB	TTC1	DPP4	RRP8
G3BP1	FADD	FUT8	PRPF19		G3BP1	ANKLE2	NBAS	PRPF19
LBH	MRC2	MAML1	CDK12		LBH	C16orf87	FAM98B	CDK12
CISD2	TRNT1	CRABP2	DHX57		CISD2	MGA	EMC3	DHX57
ARL2	PRMT5	VRK1	XPC		ARL2	RRP8	SKIV2L	XPC
PSMA7	NO66	SPAG5	KIN		PSMA7	PRPF19	TMEM165	KIN
NAA10	WWC3	MED28	EXOSC7		NAA10	CDK12	RBM14	EXOSC7
SEC24A	FOXA2	FAM49B	BAZ2A		SEC24A	DHX57	ELP2	BAZ2A
GLDC	HMGCR	DCLK1	FMR1		GLDC	POGZ	ADI1	FMR1
LPCAT1	RANGAP1	RRP36	USP7		LPCAT1	XPC	STRN4	USP7
MRPS31	EIF4G3	ARPC5L	POLR3H		MRPS31	KIRREL	BABAM1	POLR3H
API5	AKAP8	NOB1	NUP205		API5	EXOSC7	LDLR	NUP205
RASA1	PRPF18	GTF2E2	MYO1E		RASA1	C2orf47	CORO1C	MYO1E
EMC6	GPX2	ITGAE	SBNO1		EMC6	BAZ2A	MRPS35	SBNO1
LDLR	PCYT2	CREB1	NLRP2		LDLR	FMR1	EIF2AK2	NLRP2
HMBS	ZGPAT	ANO10	RPA1		HMBS	USP7	KDM5A	RPA1
RALGPS2	CDK2	FEN1	CLIC4		RALGPS2	POLR3H	SETD1A	CLIC4
BZW1	NOL11	S100A14	SOAT1		BZW1	NUP205	RPS17L	SOAT1
DHX29	CHORDC1	CHEK2	NUB1		DHX29	SBNO1	U2SURP	NUB1
ACSL4	TWF2	ABCC4	ING1		ACSL4	NLRP2	NUP210	ING1
ATP5J2-PTCD1	TSC1	MED24	BAX		ATP5J2-PTCD1	SNRPE	DKC1	BAX
GNAI3	COL4A3BP	PRKAR1B	U2SURP		GNAI3	RPA1	RACGAP1	U2SURP
PGD	ITPA	CLNS1A	ARHGAP35		PGD	PGD	PSMB3	ARHGAP35
NEXN	TRIM5	MKI67	EPN1		NEXN	CLIC4	STOML2	EPN1
TIMM23B	TMEM43	PEX13	IPO8		TIMM23B	SOAT1	TDRD3	IPO8
RPL7L1	NDUFAF1	MED16	EIF2AK3		RPL7L1	GAK	SMG8	EIF2AK3
DDX39B	MARK1	MEX3D	DLAT		DDX39B	ING5	ATP2C1	DLAT
RPP30	TRABD	VWA9	GUF1		RPP30	BAX	NUDT1	GUF1
TLE4	PIGT	PBK	IWS1		TLE4	U2SURP	SYNCRIP	IWS1
NUDT4	PHACTR4	ZCCHC3	C1QBP		NUDT4	ARHGAP35	PSMD1	C1QBP
POLR3F	RELL1	PLCL2	METTL13		POLR3F	EPN1	MRPL39	METTL13
NDUFAF2	ANAPC2	PLXNB1	FYCO1		NDUFAF2	IPO9	BSCL2	FYCO1
CYR61	NAT14	TMEM98	EGFLAM		CYR61	RBM4	RNASEH2A	EGFLAM
MYL3	FLNC	PROM1	CCDC6		MYL3	TIMM23B	EIF5B	CCDC6
NPM1	UGGT2	MIS12	XRCC5		NPM1	ANLN	HNRNPH2	XRCC5
CIAO1	SIAE	CIZ1	FLOT2		CIAO1	GDPD1	DOCK1	FLOT2
VSNL1	RIC8A	BLOC1S5	PRMT1		VSNL1	EIF2AK3	PSMD6	PRMT1
MAT2B	KIN	TARS2	SDAD1		MAT2B	GLDC	SERPINE2	SDAD1
CSE1L	RCN1	ADD3	XRN2		CSE1L	GUK1	RRP12	XRN2
NCLN	RAB11FIP5	MAGOHB	LEPRE1		NCLN	JADE3	POLR3F	LEPRE1
NPC1	RBM10	DSCC1	HAT1		NPC1	ITGA5	ANKRD27	HAT1
RBM8A	THUMPD3	UBE2E3	MFF		RBM8A	METTL16	ARL2	MFF
CELF2	RYBP	CELF1	TRIP10		CELF2	PSMD11	STIM2	TRIP10
PHC1	DCAF13	DHX8	WNK1		PHC1	CCDC6	THOP1	WNK1
IGFBP3	RBM12B	MOV10	ACSL3		IGFBP3	XRCC5	LSM7	ACSL3
RBM26	ZNF609	MOCS3	TAMM41		RBM26	FLOT2	GLIPR2	TAMM41
TUBGCP2	SMAD5	ATF7	KDM5A		TUBGCP2	WDR18	FAM160B1	KDM5A
TOP2B	THOC2	TNPO2	ATRX		TOP2B	L1TD1	DHX29	ATRX
GLIPR2	SPATS2	ZNF207	LUZP1		GLIPR2	PRMT1	GLA	LUZP1
PDPN	DPY19L3	ANKS1A	CSK		FNTA	SDAD1	LMF1	CSK
IKBKAP	B4GALT4	PRIM2	AAAS		CPNE1	XRN2	BICD1	AAAS
FNBP1L	PPIH	MAPKAPK2	RBM33		UCHL3	LEPREL1	NRD1	RBM33
ITSN1	ARHGEF18	TIGAR	SCYL1		MLTK	NUP85	NIFK	SCYL1
CNN3	SCPEP1	LSM14B	CHMP4A		TSPAN13	HAUS5	FN1	CHMP4A
PRCP	GID8	HSPG2	NEO1		NDUFA12	MFGE8	MGA	NEO1
MYO1B	RAD21	POLD2	CLNS1A		LSM3	BTF3	FLOT2	CLNS1A
TXNRD1	IKBKB	NO66	POLR1E		HMGCS1	TRIP10	RAP1GDS1	POLR1E
NPTN	TSPAN13	GRB10	FLAD1		INCENP	WNK1	LARP7	FLAD1
FABP5	ORC3	TPX2	LSR		SIPA1L1	ACSL3	KMT2D	LSR
BTF3	TRIP4	CSRP2	INTS9		TDRKH	TAMM41	CDC42BPB	INTS9
ZC3H7A	INPP5F	MRS2	ASNA1		DCTD	KDM5B	EIF2AK3	ASNA1
GLMN	SRSF1	SMARCC1	KPNA4		PLD3	ATRX	LAMA5	KPNA4
RAP1GDS1	RPS10	KLHDC3	HYOU1		CNN1	SLC25A13	AP2A1	HYOU1
AP1S3	PIK3C2A	PTPN1	SUPV3L1		SRP9	LYAR	CDC37L1	SUPV3L1
FAIM	SNCA	C7orf50	NEK9		SNRPE	CSK	FAM169A	NEK9
DDX20	MARCKS	CHAF1A	AGRN		SH3BP1	AAAS	IGSF3	AGRN
NUSAP1	DDI2	SH3PXD2B	PRPF4		RPRD1B	RBM33	TBC1D14	PRPF4
ADA	EPPK1	CTPS2	PLXNB1		IFT27	CHMP4A	BAG5	PLXNB1
EMC10	SRFBP1	RRP8	NUP155		DTYMK	NEO1	PANK1	NUP155
PIP4K2A	MCU	COL18A1	CLUH		CAPRIN1	CLNS1A	CNOT7	CLUH
MAP7D3	PLCB3	SLC25A29	ANKHD1		DPH2	COX7A2	HRAS	ANKHD1
FIP1L1	POLDIP3	MKRN2	ITGA6		BUD31	POLR1E	SNX4	ITGA6
NT5DC1	SPG20	FRAS1	CST4		HIST1H1B	PSMA7	GCLM	CST4
MED10	SYMPK	NASP	PSMB3		GLRX5	HEXIM1	PLCG2	PSMB3
DLGAP4	NAA25	FAM96B	CEP170		EXOSC5	FLAD1	NEK9	CEP170
NUP85	CNN2	POU2F1	NSD1		RTN3	IP6K1	EGFR	NSD1
DUS1L	CDC73	NCBP1	PRKAB2		FAM98B	HSP90AB1	TUT1	PRKAB2
KATNB1	SUDS3	DNAJC2	KANK4		LCP1	ASNA1	CAAP1	KANK4
AAAS	CDK7	CBX2	DEGS1		RBM14	PTPN1	BRD4	DEGS1
SAP30BP	PAWR	NADK	EXOC4		NUP54	NAA10	DOHH	EXOC4
MPP5	RPRD1A	USP11	SNIP1		PIP4K2C	KPNA6	RB1	SNIP1
TSPAN9	ESF1	NDFIP1	RBMS2		EHD1	HARS2	DDX46	RBMS2
GGCX	PLEKHG3	KAT7	TNPO3		FAM107B	IARS	ARRB2	TNPO3
AACS	ROBO1	EXOSC8	FAM83H		DUT	NEK9	SPIN1	FAM83H
UBE4A	CDV3	ACACB	CDK11B		BCL2L1	AGRN	UBE2J1	CDK11B
SLC7A5	FASTKD2	PRMT1	KRTAP9-3		UBL5	PRPF4	TRUB1	KRTAP9-3
RAB32	SLC30A5	PABPN1	RIOK2		HN1L	MIS12	PPP2R2A	RIOK2
TRIP10	ABI1	PRMT3	EIF2B1		STX8	PLXNB1	SON	EIF2B1
RBM42	STAU1	COL4A1	TRAPPC5		RCL1	MAT2B	MRPL20	TRAPPC5
STAU1	NPC1	COLGALT1	DIAPH1		EIF3H	CLUH	TAMM41	DIAPH1
FASN	BOD1L1	C18orf25	NUP210		PICALM	ANKHD1	SEC24A	NUP210
GCLM	ATP11C	ZGPAT	NACA		FLOT1	HACL1	ERCC3	NACA
POLDIP3	PGP	CRTAP	STAM		NAA20	ITGAE	SNRPA1	STAM
PHC2	DFNA5	RRM2	IGF2BP3		CAND2	RAF1	DENND6A	IGF2BP3
XRCC1	PTBP3	TXNDC9	SIRT1		AIF1L	CST4	STRBP	SIRT1
ASRGL1	EP300	CHMP7	ACAT2		TCF7L2	PSMB3	PPFIBP1	ACAT2
CCNB1	GTF2F1	SMIM19	AGK		ZC3H11A	CEP170	PRCP	AGK
SPG20	UBE2O	RBPMS	RFC5		MAP4	NSD1	BCR	RFC5
NOP16	CSDE1	DHFR	FKBP15		KTN1	PRKAB2	INTS5	FKBP15
CPVL	NAT1	TRIM5	LONP1		EFTUD2	DEGS1	MALT1	LONP1
NMT1	ALYREF	UXS1	DNAJC10		RPS26	EXOC4	PPP2R1B	DNAJC10
FLNC	ZMYND8	HNRNPAB	KPNA3		FAHD2A	SNIP1	PIP4K2C	KPNA3
PSME3	RFC3	NID1	COBL		GMFB	RBMS2	PDPN	COBL
RBPMS	GEMIN4	MAP2K6	RAD23A		PGP	SRA1	C21orf59	RAD23A
CUL4A	PLCG2	DDX50	IGSF3		DDX39A	TNPO3	FTSJ3	IGSF3
TAF15	CEP97	COL12A1	TM9SF4		CHERP	GCLM	IFT122	TM9SF4
CNN2	VPS25	GATAD2A	ADCK4		ADI1	FAM83H	PSPH	ADCK4
C6orf106	METTL8	WEE1	TOP1		OGT	CLIP1	MINA	TOP1
REEP1	ARFGEF1	WDHD1	ZNF326		EYA3	CDK11B	PUM1	ZNF326
RPS10	MED4	GUK1	GTF3C2		HNRNPF	KTI12	ROCK1	GTF3C2
SIAE	ZNF385A	PRMT5	MB21D2		F11R	NAP1L1	ZNF281	MB21D2
DR1	DUS1L	EHMT1	POLR3C		GTF2I	VSNL1	NOP16	POLR3C
PRKCD	DDX42	POP7	CHD3		DDAH2	RIOK2	B4GALT4	CHD3
RFC2	RTF1	NDC80	CKB		SUGT1	TRAPPC5	CKAP5	CKB
PPP2R5D	TFIP11	POSTN	UBR5		PQBP1	RPL32	SYMPK	UBR5
A1CF	GAPVD1	RIOK2	CYFIP1		TCEB1	DIAPH1	MAD1L1	CYFIP1
CAP2	SLC38A2	CDK5RAP2	BPTF		MYEF2	HTT	EPB41L2	BPTF
MRPS10	DAP3	HMGCR	ERC1		DCAF7	NUP210	SRCAP	ERC1
SCARB1	CUL1	ITGA5	ZBTB21		RBM4	NACC1	ANAPC1	ZBTB21
B3GALTL	NIPBL	CDC27	HCFC1		M6PR	STAM	SRSF1	HCFC1
BANF1	CUL4A	LCP1	LRP2		COX7A2	IGF2R	PHKB	LRP2
MYOF	MAD1L1	RBMS2	DSCC1		ARID3B	SIRT1	PPP2R5A	DSCC1
SPIN1	KIAA0391	KLF13	SRPK1		SLC25A13	ACAT2	PAK2	SRPK1
FKBP10	PSME3	PCYT1B	NCBP2		PYGL	AGK	EHMT2	NCBP2
MFGE8	GAP43	CDK2	NCAPD2		GSTP1	FKBP15	DPYSL4	NCAPD2
HSPA14	IDE	YEATS2	BDH1		HSD17B4	DNAJC10	GPC4	BDH1
DPH5	PRRC2A	LUC7L	TP53RK		POGZ	KPNA4	ING5	TP53RK
TRIM28	CYR61	IP6K1	FBXO22		NKAP	COBL	RSF1	FBXO22
EXOSC10	RABGAP1	TLE3	POU2F1		ZYX	RAD23A	NIPBL	POU2F1
KPNA3	RSF1	PXDN	WDR33		DHODH	SUGT1	PLEKHG3	WDR33
LSM4	CYC1	ADA	IRF2BP2		RAP1GAP2	IKBKAP	UPF2	IRF2BP2
PRPF18	ZNF281	TSPAN13	RFC1		ATL3	TM9SF4	TRAM1	RFC1
PHF6	TLE4	FLNC	SLC12A2		RAB21	ADCK4	ENDOG	SLC12A2
SLC31A1	HMGN5	CTSC	TFDP1		TNS1	TOP1	CHD8	TFDP1
UBE4B	UIMC1	TRIM71	EIF2D		GDI1	ZNF326	POLR2I	EIF2D
SRRM1	MLYCD	CDK5	GPR107		ACTR3B	GTF3C3	IDE	GPR107
C14orf1	TYMS	UBE2E1	TUBG1		ATP6V1E1	INTS7	FAM83H	TUBG1
TYMS	NIFK	MFF	NADK		MPP2	MBOAT2	ABCD1	NADK
RPL36A	ARL2	MDC1	HS1BP3		NR3C1	POLR3C	RPAP1	HS1BP3
MSH3	UCHL3	SOX17	CCDC117		TOM1L1	CHD3	BCL2L1	CCDC117
RABAC1	CHD8	PON2	USP10		NDUFV1	CKB	ADPRHL2	USP10
ABCD3	PPP1R10	F3	TOE1		USMG5	UBR5	PPIL1	TOE1
DYSF	FAM105B	CLIC4	PRPSAP2		PGK1	CYFIP1	GRAMD4	PRPSAP2
CCZ1	C9orf78	TRRAP	GAP43		FBP1	RASA1	PAN2	GAP43
VPS18	ABCD1	ZNF3	PSMD12		RRAS	ACTR1B	H6PD	PSMD12
UBP1	SPATS2L	SLU7	ARL6		NUCKS1	BPTF	FNBP1	ARL6
PLBD1	CCDC9	YBX2	S100A10		OCRL	ERC1	MAPK14	S100A10
FMOD	CNN3	TUBA1C	PCNT		FBN1	ZBTB21	LCMT1	PCNT
NLRP2	NUDT4	CCDC104	UBE2I		INIP	HDAC1	SRFBP1	UBE2I
SS18	ASMTL	LIN28B	ANPEP		MBOAT7	LRPAP1	TP53BP1	ANPEP
ACSS2	PSMD4	POLD3	RTN4		GOSR1	DSCC1	STAU2	RTN4
PATL1	COPS5	CDCA2	PKM		LXN	SRPK1	WIPF1	PKM
CRTAP	NUP50	KIF23	DDX10		PRKAR2B	DHX15	ADPGK	DDX10
NTMT1	KIF4A	SMG9	EPCAM		SDHA	NCBP2	MANBA	EPCAM
ZC3H13	PDCL	BHMT	UNC5C		NDUFB11	NCAPG	BOD1L1	UNC5C
TLDC1	ADNP	C7orf43	SLC25A22		SRSF7	GLIPR2	CEP97	SLC25A22
MED28	LSM2	ASH2L	TTC13		ACSS1	PAPSS1	BCOR	TTC13
NGDN	FAF1	INCENP	CEP135		PLEKHA7	BDH1	GAP43	CEP135
FHL2	CKAP5	RRP9	TRRAP		CSTF2T	FBXO22	TRIP10	TRRAP
TPM2	DHX38	SLC35F2	SMPD4		BCL2L13	POU2F1	NEFM	SMPD4
UBAP2	RNASEH2B	RNF213	USP19		PALM3	WDR33	COPS7B	USP19
TEX10	FXR1	BYSL	WDR91		CSNK2B	IRGQ	RPP30	WDR91
NMD3	TRMT10C	WTAP	TBC1D14		IDH3B	RFC1	NUPL2	TBC1D14
PHYH	MRPL44	RANGAP1	ZCCHC17		PPP6C	SLC12A2	EI24	ZCCHC17
RRM2	CAPN15	DPF2	PYGO2		CHN1	TFDP1	MRPL44	PYGO2
ENDOG	SPATA5L1	SALL4	TUBGCP3		TAF8	EIF2D	CDK7	TUBGCP3
PIP4K2B	PUS7	SRPK1	NUDT10		CHGA	TUBG1	SPC24	NUDT10
ADAMTS9	OS9	SRRM1	FAM184B		HID1	NAE1	PLGRKT	FAM184B
TXNDC9	GNAI3	GJA1	PPP6R3		PURB	CCDC117	MCU	PPP6R3
PROM1	SCAI	RRP1	METTL1		SHPK	USP10	RPS10	METTL1
TSPAN7	CMTR1	CD81	MAD2L1		ZMPSTE24	TOE1	CYC1	MAD2L1
SMYD3	FTSJ1	RBMS3	TMEM30A		SOGA3	PRPSAP2	ORC3	TMEM30A
KIN	NUP93	MYO9B	METTL2B		AGO2	PSMD12	P4HA1	METTL2B
GPX8	TUT1	PATL1	GPATCH4		LRRFIP1	ARL6	UHRF1BP1	GPATCH4
RABGGTB	UNG	SMARCE1	LUC7L		CNPY3	UBE2I	MTA2	LUC7L
MRPL18	DST	DDX31	TBL3		NDUFB5	ANPEP	EIF4G3	TBL3
GATAD2A	REEP1	SBNO1	SMARCA4		LMAN1	RTN4	IKBKB	SMARCA4
HNRNPA1	TOMM34	CDH4	GRPEL2		CCDC22	GCC2	SLC52A2	GRPEL2
EPCAM	LIG4	MED10	DCK		ARHGDIA	PKM	RELA	DCK
VTN	RPS6KB2	RHBDD1	ARHGAP21		DBT	DDX10	AVL9	ARHGAP21
STMN1	MCM3AP	ARHGAP35	MORF4L1		MAN2C1	EPCAM	LEPREL1	MORF4L1
IGSF1	ZFR	EXOSC6	PDS5A		NLE1	IGFBP7	NUDCD3	PDS5A
HNRNPAB	RPAP1	YAP1	PRPF3		RAB39B	SLC27A2	PSEN1	PRPF3
HSPA1L	ARMC6	SPTLC2	GTF2H4		TECPR1	TTC13	STK10	GTF2H4
PSMB2	NUP133	POLR3C	MRPL42		GALNT3	TRRAP	ATP6V1F	MRPL42
MOB3A	DYNC1I2	DBN1	ACACA		H2AFX	SMPD4	SCPEP1	ACACA
NXN	TBC1D9B	TRIP6	PSEN1		LAD1	USP19	RYBP	PSEN1
PTGIS	BCL2L1	INF2	VARS2		GCC1	GTPBP2	WDR33	VARS2
TTLL11	RB1	LAMC1	MVB12A		MRPL15	TBC1D14	NPC1	MVB12A
CXXC1	TMEM168	CHD1L	THOC6		HDGFRP3	SRSF9	PTK7	THOC6
CSTF3	WDR43	KBTBD8	GNL2		COG3	ZCCHC17	CCZ1	GNL2
ANO10	LRRC14	CHORDC1	CTDP1		PGRMC1	PYGO2	MARK1	CTDP1
VPS37C	PSMC5	FGG	C7orf50		SLC9A7	TUBGCP3	DCK	C7orf50
LUC7L	WDR70	CDK1	GIGYF1		FDXR	NUDT10	THUMPD3	GIGYF1
CSRP2	NACA	LUZP1	HNRNPH2		PPM1H	FAM184B	ZNF638	HNRNPH2
TIMELESS	CHD4	GNL2	PAN2		ERO1L	PPP6R3	ADAMTS9	PAN2
FGA	MRPL49	TMEM192	SMCHD1		CS	HN1L	EXOSC2	SMCHD1
S100A13	HNRNPF	ARHGEF16	TRUB1		FNDC3A	ERLIN1	ARHGEF18	TRUB1
GGA3	SCAF4	CDC23	GATAD2A		PTRH2	METTL13	FOXK1	GATAD2A
PCYT2	OXNAD1	TMEM30A	LRRC8A		TCEAL1	MAGED2	TRIO	LRRC8A
MRPL35	TRIP12	CLP1	TMX3		SH3BP5L	SH3BP1	ARMC9	TMX3
NACC1	VANGL1	ADCY6	TCOF1		TIMMDC1	TMEM30A	TUBG1	TCOF1
NDC80	SOGA2	MORC2	NFATC2IP		BCAT2	METTL3	TRIP4	NFATC2IP
FSCN1	PUM1	RIF1	DYSF		VPS26B	GPATCH8	SPG20	DYSF
SBNO1	BANF1	GINS2	PTPN2		CHCHD2P9	LUC7L3	B3GALTL	PTPN2
PDLIM7	SPEN	ZNF644	TSPAN7		ENGASE	TBL3	PRPF3	TSPAN7
MID1IP1	C21orf59	C2orf47	SUGP2		CKMT1A	SMARCA4	RPRD1A	SUGP2
ACAD11	HEXA	USP22	DNAH14		CTCF	DCK	UBAP2	DNAH14
RRP9	FKBP9	PPAT	PTPRK		HIBADH	ARHGAP21	RFX1	PTPRK
NEO1	SEC24A	ABI1	SNRPB2		LAMTOR1	MOV10	FOXA2	SNRPB2
RHPN2	TSC22D2	PRKCI	COMMD6		SAMHD1	PDS5A	CPPED1	COMMD6
MCM2	ABCF1	PPM1G	KNTC1		ATAD3A	PRPF3	RCN1	KNTC1
LEPRE1	SNRNP200	MAGED2	PHF21A		C16orf45	GTF3C1	WWC3	PHF21A
BIN1	EFTUD1	PIGT	FAM160B1		ACTR10	MRPL43	TTC1	FAM160B1
PRMT1	MTDH	KPNA4	TPM2		PDE12	ACACA	ATRX	TPM2
SLC7A3	GPC4	CSK	NVL			PSEN1	ANAPC2	NVL
ZFAND5	DCAF7	CSNK2A2	MED4			VARS2	COL4A2	MED4
TMEM2	EPB41L2	ZNF318	KPNA6			MVD	GPC2	KPNA6
COMMD6	AAR2	KIN	NES			THOC6	INTS8	NES
MTA1	ERCC3	ZNF280C	C2orf49			CTDP1	ITGA6	C2orf49
CLDN6	MRPL11	DPH5	SUPT5H			GPT2	BLMH	SUPT5H
POLD3	CDC42BPB	UBE2I	PPAT			C7orf50	PPP1R9B	PPAT
SRSF11	AP2A1	CDK4	TCERG1			GIGYF2	SMARCD2	TCERG1
AS3MT	CNOT7	COL4A3BP	DENND6A			PAN2	FST	DENND6A
FGB	TBCK	RTF1	UBAP2			TMEM192	RASA1	UBAP2
POP7	CPSF1	C4orf27	RNPS1			SMCHD1	TPM2	RNPS1
SALL4	UBE3A	CXXC1	TSC2			TOP2B	ARID3A	TSC2
MAP2K6	UBR4	MBOAT2	TRAPPC13			HEATR1	PLCG1	TRAPPC13
GRB10	SNRPA1	ATP1B3	BRD4			RCL1	DRAP1	BRD4
USP22	PAK2	FREM2	TTLL12			TRUB1	ASPH	TTLL12
CTSZ	MAX	GPCPD1	DIEXF			GATAD2B	B4GALT1	DIEXF
LRRC1	CNNM3	HSPA14	ANKS1A			LRRC8D	LAMA1	ANKS1A
KLHL24	SMARCC2	SMN1	DNAJC7			TCOF1	PNKP	DNAJC7
THADA	STX17	HMGA1	CCAR2			MRPS16	SLC7A5	CCAR2
MSH6	NSUN2	SF3B3	GPAM			NFATC2IP	RELL1	GPAM
ALPL	ARID4B	ITPA	WEE1			DYSF	FMOD	WEE1
MED24	GTF2H4	THOC2	CDYL			PTPN2	SPINT1	CDYL
KPNA4	NOC2L	UTP3	BAG5			TSPAN7	RAD54L2	BAG5
CASP3	CUL4B	VARS2	PEX14			SUGP2	LIMD1	PEX14
S100A14	UBA2	UBTF	EHBP1			DNAH14	DIAPH1	EHBP1
ENAH	MRPL9	CERS2	FNBP4			PTPRK	ZNF579	FNBP4
GNL3L	CHAMP1	SLC30A5	ZNF207			SNRPB2	SRRM2	ZNF207
DHCR24	GEMIN6	RNF126	PSMB2			COMMD6	KDM5B	PSMB2
SERPINH1	MPDZ	TRIM33	SH3PXD2B			CALD1	KMT2B	SH3PXD2B
IWS1	TCF25	NMD3	LTN1			PHF21A	CIT	LTN1
ACTA1	DYNLT3	FADD	SMARCB1			FAM160B1	EPHA4	SMARCB1
SPTLC3	ATP2C1	PPIL4	OAT			TPM2	CD3EAP	OAT
RAD23A	OSBPL8	PGD	NCBP1			GTF2B	ABR	NCBP1
KCTD15	INTS5	INTS6	SDC1			NVL	MPHOSPH10	SDC1
GOLIM4	INPP5K	RFXAP	PON2			MEGF6	IFI16	PON2
RPS4Y1	LTN1	KPNA3	SMN1			KPNB1	ZNF346	SMN1
ZNF831	PRKD1	SLC44A2	NUDT16			NES	YME1L1	NUDT16
KIFC1	THG1L	KRR1	USP48			C2orf49	ANKHD1	USP48
ITGAE	AP1S3	THOC6	DHX16			SUPT5H	CST4	DHX16
AK4	LAP2A	NAE1	NEU1			PPAT	PTPN2	NEU1
MPHOSPH8	DDX46	MED4	COPS8			TCERG1	MARVELD3	COPS8
ACY1	NRD1	PRPF4	SNRPA			DENND6A	RSRC1	SNRPA
TDRD7	ROCK1	ZMYM2	HNRNPH1			UBAP2	LSM1	HNRNPH1
VRK1	TATDN1	PEX14	GRPEL1			GNE	UBXN1	GRPEL1
HELLS	RNASEH2A	NAT14	ANP32E			RNPS1	NT5DC2	ANP32E
PDE5A	CPSF2	VSNL1	LAMA1			TSC2	GABARAP	LAMA1
MTTP	TUBGCP2	SULT1E1	ZNF831			TRAPPC13	PPP2R3A	ZNF831
TTC17	NOP16	RBM15	ABCF2			NFATC3	NUDCD2	ABCF2
RBMS2	MRPL39	CDC73	BCLAF1			BRD4	RRAS2	BCLAF1
QPRT	CIAO1	GEMIN2	TLK1			TTLL12	CEBPZ	TLK1
MICAL1	DLGAP4	TLDC1	FNDC3B			DIEXF	POLR3H	FNDC3B
ANKRD44	ITPR2	PHF14	NUDCD1			ANKS1A	ADAM9	NUDCD1
MAN2B2	ITPR3	MYBL2	ACAD11			DNAJC7	PTPN13	ACAD11
IGF2BP1	WDR74	CRABP1	MGA			POLR3F	RBMX2	MGA
COL4A1	TES	AURKB	DHX36			GPATCH2	NEO1	DHX36
MICAL3	ANAPC1	U2AF2	CTSZ			WEE1	PTBP2	CTSZ
CENPH	NELFA	SRSF11	EHMT2			CDYL	PRKD2	EHMT2
DHFR	RBM26	UBE2O	PKP4			BAG5	FGA	PKP4
DLGAP5	SERPINE2	KATNA1	NEDD4L			PEX14	CWC22	NEDD4L
AFP	CORO1C	KDM2A	BACH1			EHBP1	MAN2B2	BACH1
TMBIM4	RBM25	TRIM24	RBMS3			FNBP4	GPC6	RBMS3
FABP1	C12orf57	KIF2A	FHL3			ZNF207	AKAP1	FHL3
PRKACA	PRKCA	MPP5	IGSF1			INCENP	MPZL1	IGSF1
GSTA4	PKP2	ZNF598	ANKRD44			PSMB2	ACTA1	ANKRD44
SOX17	GMPS	SNRPB2	DPM3			SH3PXD2B	UBE4B	DPM3
DNAH14	TCEB1	LSM12	PCDH7			LUC7L	PUS3	PCDH7
LIN28A	ADSS	EXOSC3	CLPTM1			SMARCB1	ING1	CLPTM1
TMEM98	HSPA4	FLAD1	HNRNPAB			OAT	ANKRD44	HNRNPAB
CRYM	CUX1	CNNM3	MICAL1			NCBP1	CLDN18	MICAL1
GPC3	AMPD2	RNF220	INADL			SDC1	STBD1	INADL
GINS2	CFDP1	CENPH	RIF1			PON2	PRKACA	RIF1
GJA1	AGPS	MEX3A	FGFR1OP			SMN1	TTC17	FGFR1OP
HSD11B2	MYCBP2	DHX57	PAFAH2			NUDT16	TTLL11	PAFAH2
GLUL	METTL2B	IGSF1	MEX3C			USP48	DGAT1	MEX3C
ADAM17	SGPL1	TRIT1	ILK			FLNA	AMOT	ILK
ARF4	ZC3H7A	PNN	DDX27			NEU1	ZC3H4	DDX27
SPATA5	PSAT1	PLCB3	PRKACA			SNRPA	SNRPC	PRKACA
MYL9	GBF1	SNRPA	KDM3B			HNRNPH2	SPTLC3	KDM3B
TMOD1	RNF214	PUS7	MRPS11			GRPEL2	CDYL	MRPS11
PEG10	RAB6C	UBE2S	FOXP4			ANP32E	PGD	FOXP4
ANLN	PANK1	DIEXF	BSCL2			LAMA5	GPATCH2	BSCL2
SCP2	CNTROB	PPARD	TNPO2			ZNF831	MPP5	TNPO2
NUP43	GFPT1	LIG1	UBE4B			ABCF2	FRAS1	UBE4B
LSS	PSMD1	NCBP2	SUZ12			TLK1	ILF2	SUZ12
ESRP1	DYNC1LI1	TSC2	MRPS25			NUDCD1	SNRPE	MRPS25
SLC35B2	TIMM44	RRP1B	ATAD3B			ACAD11	RTF1	ATAD3B
ZNF428	AKAP13	CDAN1	COPS7B			DHX36	TBL1X	COPS7B
TAGLN	BPHL	BAX	UBE2K			CTSZ	VAC14	TFIP11
NDUFB7	H2AFY2	HAUS5	PHF14			EHMT2	COX7A2	TTF2
UBE2NL	THOP1	FKRP	USP36			PKP4	PMVK	ITGA2
GLO1	LBH	CUL4A	CRTC2			HSPBP1	RNMT	PALM
GEMIN6	NPTN	IPO11	CIRH1A			LIG1	ABCC4	SLC12A7
GOLPH3	RRP12	JADE3	ALDH1A3			NEDD4L	DDX3Y	ZFR
FTSJ1	MYO1B	NACC1	DHX30			BACH1	PKM	DFNA5
TSTD1	THOC1	ZNF512	EMC2			RBMS3	FGB	EIF5B
GLB1	RAP1GDS1	CUL1	PLCG1			RACGAP1	YEATS2	CNN3
SORT1	BZW1	TCF25	AK6			FHL3	SLC3A2	SMAD5
INTS6	FBXO42	GYS1	STAU2			IGSF3	SF3A3	GRWD1
SF3B5	ABCB7	CNOT10	POU5F1			ANKRD44	SURF6	NPTN
C12orf57	UHRF1BP1L	CDYL	PC			DPM3	SNRNP200	ZNF609
EXOSC2	NBAS	NUP88	DDX6			HNRNPH1	SCYL1	METTL16
SGPL1	C7orf10	SURF6	NLN			DPYSL3	ADA	TBCK
NFU1	EYA3	WDR3	TECR			MICAL3	GFPT1	NR2C2
TXN	LSG1	ARMC6	BRIX1			LARP7	PPP3CB	SCYL3
ROM1	CUEDC2	NOS1AP	SRRM2			INF2	SH3PXD2B	DDX42
ALKBH5	PLD3	SZRD1	POLR2A			RIF1	KLF13	SPG20
APEH	S100A16	HLTF	STBD1			FGFR1OP	CNNM3	FERMT2
SLAIN2	DNTTIP2	CYR61	ACSS3			PAFAH2	TIGAR	MRPS30
YWHAQ	ARL6IP4	CBL	SEC23A			MEX3D	MED24	NRD1
GPS1	TTF2	DAP3	CHAF1A			DDX27	UNC45A	PTGES3
BCAS2	CLPP	GTPBP6	UHRF1			PRKACA	DIEXF	ABCB7
STRN4	G3BP1	EFNB2	PWP2			KDM4A	TMEM164	BANF1
PSMG1	MAK16	PSME3	GSTA2			C14orf1	ZCCHC11	RPRD1A
GALM	KIF21B	INADL	UBE3C			FOXP4	ADSS	SCAI
PAK1	DHX29	ESF1	ELAC2			BSCL2	CRTAP	GFPT1
MRPS27	SLK	ATP6AP1	CAAP1			TNPO2	BTAF1	KLF13
LSM7	MARK2	CTDP1	RRP36			UBE4B	NUDT5	RCBTB1
UMPS	RNMT	TLE4	CCDC94			ATP6V0A2	PSMC3	FGD4
UGDH	PSMG1	NUP188	CSNK2A2			COPS7B	MAGOHB	CMTR1
CUTC	NCLN	CYP51A1	WTAP			HN1	WDR70	ITPKC
AGL	SHARPIN	TBC1D13	ESRRG			MCRS1	DDX31	PUM1
PSMD14	CTBP2	PPP1R18	CD99			POLR2D	ZNF451	DYNC1I2
TPM1	SUN1	DHX36	CKS1B			SRSF5	FNDC3B	KDELC2
PCLO	SLC12A7	GAPVD1	TBC1D13			QPRT	PSMC5	HAUS5
MRPS14	AGL	ABCF1	KPNA2			ANO10	SNRPA	C7orf10
MED23	DICER1	LRRC8A	ZNF451			RNF5	STK35	DICER1
RAF1	NAA20	NUP93	QRICH1			PDE5A	FREM2	LRRC1
SNRPC	MRPS25	SNRNP200	FAM126A			FILIP1L	EFTUD1	THOP1
ACTR1B	USP14	BRAT1	LSM2			FLRT3	HNRNPUL2	COMMD10
OGFOD1	RCC1	FGFR1OP	MCM6			GTF2E2	FUT8	PDE5A
NPC2	COMMD10	HUWE1	TMEFF1			TDRD7	COL2A1	STX17
PSMD11	ILF2	MRPL11	CLASP1			PLIN2	MVB12A	MRPS34
LARS2	EIF2AK2	HDAC7	DPF2			ADAM9	RRP8	APOC1
IKBIP	MRPL48	HMGB2	PLCL1			IGSF1	NCLN	SHARPIN
TCEAL4	GLE1	DECR2	YOD1			GOLIM4	EPN1	MPZL1
CWC15	SNX27	EGFL7	C4orf27			CUL7	MED10	GTF3C4
POLB	DOCK1	SUPT16H	NKIRAS2			MED16	SMU1	RNASEH2B
SUMO2	ACSF2	FHL3	EIF1AD			ZNF318	S100A10	PANK1
DHX15	CPD	TRMT10C	WDR12			RPUSD2	C18orf25	PAK2
RPL32	DDX23	DDX24	PBX2			ARID2	BHMT	PBK
GTPBP1	AHSA1	MPP7	DDX18			LSM1	TCF25	DOCK1
MYCBP	CEP250	PSMC5	RAB6B			CHTOP	TMEM192	NAA15
RTF1	PSMD2	PKM	SNX30			KMT2B	WDR43	CD2BP2
CCAR1	RNF14	AGAP1	MRPL44			NUDCD2	FAM49B	TRIM25
DIABLO	HRAS	MVD	DTD1			TXN2	PNN	FKBP9
B4GALT4	USP5	DYSF	FXR2			CD3EAP	EIF1AD	MYO18A
ALG3	NGLY1	SLC22A18	KBTBD8			UBXN1	HECTD4	ARID4B
RPL35	APEH	BRD7	URB2			ATF7	FYCO1	DNAJC13
CYCS	KDM8	CPSF2	EPS8L2			RCN2	DNAJC10	RSBN1L
MRPS16	THRAP3	CCDC51	AUP1			RCBTB1	CDK4	SLC25A10
TPM4	SF3B1	EPCAM	MEAF6			NOP9	SPATA5	ACIN1
MYL12B	GLUL	PDS5A	POLR1A			ARID4A	FLAD1	NDC80
INTS7	PSMC2	KIAA0391	WDR3			PPP4R2	VARS2	GALE
CORO1C	RPS7	PBRM1	PDS5B			YME1L1	TRAPPC13	AHSA1
UBE2D4	KIAA0319L	GGCX	PGAM5			APOC1	MTTP	NOC2L
TOR1AIP1	DKC1	PRPSAP2	ABT1			PATL1	DCLK1	INPP5F
SNRPA1	CAPZB	WAPAL	POLR2C			KLHDC3	ZC3H11A	ZNF385A
HNRNPA3	HNRNPUL2	CRTC2	TRMT1L			AS3MT	ZNF598	ARHGEF18
DPYSL3	BCAS2	GEMIN4	DPYSL5			ENAH	PUS7	RING1
ANAPC5	ACOT9	WDR70	ARID1B			SLC7A5	CCDC104	C7orf55
NHP2L1	ARID3B	DHX35	CDK5RAP2			MORC2	CKB	ANAPC1
ANKFY1	VIM	UBE3A	CERS2			GPBP1	USP5	OXNAD1
FNTA	KDM5A	MRRF	ERBB2IP			MAPKAPK2	SF3B3	NUP50
CPNE1	UNC13B	USP19	UBTF			DNAJC9	DSCC1	CFDP1
UCHL3	PRKAR1A	ALDH1A3	ZNF638			PBK	HSPA4	DKC1
MLTK	XPOT	HSPA4	RBM5			RBBP6	MAPKAPK2	CPSF4
TSPAN13	LDHB	CYFIP1	ARHGEF16			CDC20	BMP2K	LRPAP1
NDUFA12	DNAJA1	ADSS	TLE3			EDC4	RNF220	PKP2
LSM3	ARHGEF1	EMC10	KIAA1551			CTPS2	TARS2	MAPT
HMGCS1	ACIN1	RGPD2	PARN			PPIL4	NAE1	NELFA
INCENP	HSDL1	CKB	SETD1A			MEX3C	GUK1	NAA50
SIPA1L1	EIF5B	ABCF2	CXXC1			ARSB	NO66	LIG1
TDRKH	RBM19	CDK11B	ALS2			TIGAR	TSPAN13	UBE2O
DCTD	MGME1	SASS6	AMACR			LRRC1	CLASP1	VWA8
PLD3	DDX59	WDR43	PPFIBP2			CPSF4	ARHGAP35	GMPS
CNN1	SRP9	SF3A3	SDCBP			PTPRA	CLNS1A	DPCD
SRP9	NUMA1	PYGO2	EBNA1BP2			NDC80	SGPL1	RAP1GDS1
SNRPE	EMC1	NVL	QSOX1			PTK7	JADE3	ADNP
SH3BP1	MRPL37	YTHDC1	PMVK			TNFAIP8	SUN1	NOP16
RPRD1B	SCYL3	CPVL	WIPF1			PPWD1	CPSF2	SCRN3
IFT27	C7orf55	PDCL3	C12orf43			HNRNPA1	HUWE1	TCF25
DTYMK	TOR1AIP1	EFTUD1	MIS12			AURKB	PBK	MRPL46
CAPRIN1	ATXN10	SART3	CDC27			EPB41	ABCF1	KIF21A
DPH2	EIF2S3	POLR2A	RBBP4			CYP51A1	ATP5J2-PTCD1	FAF1
BUD31	TMEM87A	PLXNA1	RBMX2			CECR2	ARHGAP21	SIRT5
HIST1H1B	SUB1	SF3B2	FAM49B			PTPRF	FLNC	CDK7
GLRX5	AKT1	MRPL18	SDK2			FADD	PIK3C3	THG1L
EXOSC5	RBM14	SGPL1	LSM1			MRC2	NUP93	CHCHD5
RTN3	TXN	TTC4	NSUN5			TRNT1	RBPMS	MRPL35
FAM98B	NKAP	PIK3C2A	ITGA5			PRMT5	PRPF19	RPUSD2
LCP1	MAGI1	CLSPN	SMARCD2			NO66	BAX	GPC3
RBM14	KDM1A	PPP1R8	NSUN4			WWC3	ACSS3	DMXL2
NUP54	AP2M1	PLOD1	RBM28			FOXA2	GPCPD1	ZGPAT
PIP4K2C	GTF2I	BZW1	WDR62			HMGCR	NCBP2	INTS3
EHD1	MRE11A	COX7A2	STON2			RANGAP1	XRCC5	CNTROB
FAM107B	HELZ2	NCOA5	MDM2			EIF4G3	ZNF207	CNNM3
DUT	MRPS35	TFDP1	DCDC2			AKAP8	SLC30A5	AKAP13
BCL2L1	PSMC3	RPUSD2	NAT1			PRPF18	GATAD2A	THOC1
UBL5	ATAD1	MNAT1	SPTLC1			GPX2	SNX27	ATXN10
HN1L	SLC25A10	ABT1	NFRKB			PCYT2	AHSA1	NUMA1
STX8	GLRX3	BUD31	DDX41			ZGPAT	SMN1	GLS
RCL1	OTUD4	RCOR3	DDX50			CDK2	OSBPL8	RRP12
EIF3H	TBL1XR1	UBL5	HLTF			NOL11	DHX30	RBM19
PICALM	LRCH1	JMY	PELP1			CHORDC1	LPCAT3	GTF2E2
FLOT1	LRBA	UTP18	VRK1			TWF2	BZW1	NAV1
NAA20	IKBIP	RFC1	MPHOSPH10			TSC1	CNOT1	FLRT3
CAND2	RSBN1L	FYCO1	POLA2			COL4A3BP	SMARCE1	UNG
AIF1L	TMED9	GABPA	TARS2			ITPA	ATF7	MPRIP
TCF7L2	GRWD1	SERPINH1	CBL			TRIM5	NID1	DLGAP4
ZC3H11A	UNC45A	MRPL35	KATNA1			TMEM43	SRRM1	ATP11C
MAP4	LMNB1	DFFB	ZNF598			NDUFAF1	NUP62	KIAA0319L
KTN1	MAT2A	CDC20	ATG3			MARK1	ITGA5	TRNT1
EFTUD2	TPP2	AKAP8	TMEM2			TRABD	UBE3A	RELL1
RPS26	C6orf211	HTT	FAM134A			PIGT	ITPR3	AHCTF1
FAHD2A	LARS2	ATP5J2-PTCD1	RCOR2			PHACTR4	TXNDC9	XPOT
GMFB	GTPBP1	PRPF19	SPINT1			RELL1	ALDH1A3	ENAH
PGP	PRPSAP1	METTL13	CEBPZ			ANAPC2	TLE3	AP2M1
DDX39A	TNKS1BP1	KIF4A	TRIT1			NAT14	FBLIM1	NO66
CHERP	SLC27A3	KIF21A	RAB23			FLNC	DICER1	HNRNPK
ADI1	GNA13	EXOSC10	MMS19			UGGT2	KDM1A	GLUD2
OGT	ZC3HAV1	PPP2R5D	BOP1			SIAE	INCENP	COPS5
EYA3	RAB4A	NSD1	CBX3			RIC8A	TRMT10C	TMEM168
HNRNPF	CPNE1	AK6	BLOC1S5			KIN	PTPN1	TDRD7
F11R	SPATA5	GFPT1	RALGAPB			RCN1	SART3	CTPS2
GTF2I	DPCD	SELRC1	MRRF			RAB11FIP5	SLC25A29	SLC27A3
DDAH2	TOR1B	BMP3	DOHH			RBM10	RCOR3	TNKS1BP1
SUGT1	AHCTF1	BMS1	CDK6			THUMPD3	PRPSAP2	NOP9
PQBP1	XRCC6	DYNLL1	MRPL49			RYBP	MEX3D	EPB41L2
TCEB1	ALKBH4	NUP205	CLVS2			DCAF13	ARMC6	THRAP3
MYEF2	CHERP	CASP3	FRAS1			RBM12B	TMEM30A	NAP1L1
DCAF7	MAP1B	ACSS2	CTPS1			ZNF609	GAR1	TRIP12
RBM4	TDRKH	RRM1	SRCAP			SMAD5	COL18A1	GTF2F2
M6PR	MRPS9	AP1S2	EXOSC8			THOC2	HTT	OTUD4
COX7A2	GSK3A	ERC1	SMG1			SPATS2	TNPO2	CPSF2
ARID3B	GATA6	TRABD	PNKP			DPY19L3	CDC73	NUP133
SLC25A13	CDH2	EZH2	ARG2			B4GALT4	PRMT5	CDC20
PYGL	HCCS	DIS3	PHYHIPL			PPIH	STON2	OS9
GSTP1	TTLL11	TACC3	ARMC9			ARHGEF18	SLC22A18	NASP
HSD17B4	ARPP19	GPATCH4	AMOT			SCPEP1	CDK5RAP2	RNF14
POGZ	CLDN18	TRAPPC8	PSMB1			GID8	CUL1	ROCK1
NKAP	FNTB	RAB43	POLD2			RAD21	CDC27	DNAJA1
ZYX	RNF213	EXOSC5	RCC2			IKBKB	MED4	TPP2
COL3A1	ATF7IP	VAC14	MCM4			TSPAN13	IPO8	C9orf78
SSFA2	ACY1	GTF3C1	DDX54			ORC3	PRMT1	PSMD4
ULK1	RRAS2	NOL8	DIAPH3			TRIP4	KDM2A	DST
COBLL1	PRMT6	GTF3C4	ACVR1			INPP5F	GALE	DAP3
SNAP25	MAML1	ABCB7	DHCR7			SRSF1	RAI1	UNC13B
MIPEP	SPARC	RPS14	MED16			RPS10	TCERG1	TSC22D2
GPHN	NT5DC2	PPP3CB	DHX40			PIK3C2A	STRAP	RANBP2
ASPSCR1	ARPC5L	HDAC1	MYBBP1A			SNCA	TADA3	SBDS
PLXNA2	DPH5	PPP4C	CDKN2AIP			MARCKS	QRSL1	AGPS
SERPINB5	AKAP12	WDFY1	PAICS			DDI2	LRRC8A	KIAA0020
SLC17A5	MED28	DICER1	QKI			EPPK1	RNF126	RB1
VKORC1L1	STMN2	COPS5	DGCR14			SRFBP1	CSRP2	PRRC2A
KIF5C	NADK	RAD18	SF3B2			MCU	TRIM5	GRSF1
DGKZ	CCDC97	CKS1B	RAI1			PLCB3	RRP36	TRIM5
AP3B2	AIF1L	TTF2	POLA1			POLDIP3	PEX14	LSM14B
GOT2	MIER1	CHD3	AGAP1			SPG20	NCOA5	PDCL
MRPL15	ZNF346	NCLN	PIKFYVE			SYMPK	AGPS	VANGL1
HDGFRP3	PTGR1	PHYHIPL	ASH2L			NAA25	GPR107	ABI1
COG3	CSRP2	NTMT1	MGME1			CNN2	MDC1	BIRC6
PGRMC1	VWA9	EIF2D	MYO9B			CDC73	MRPS25	C21orf59
SLC9A7	PTBP2	NCAPH	SMARCD1			SUDS3	IGF2R	TYMS
FDXR	DRAP1	TRMT1L	PEX13			CDK7	GAPVD1	GANAB
PPM1H	LGMN	GPR107	ARID3A			PAWR	GABPA	RPAP1
ERO1L	PI4K2A	SPG11	BYSL			RPRD1A	ACACB	DYNC1LI1
CS	PEX19	EXOC4	NAT14			ESF1	CSK	MRPL43
FNDC3A	PLOD2	RCOR2	GPX7			PLEKHG3	BACH1	C6orf211
PTRH2	NHEJ1	MORC3	GATA6			ROBO1	LEMD2	ZNF281
TCEAL1	NKTR	SMCHD1	SART3			CDV3	ABCB7	ARMC6
SH3BP5L	SH3BP4	ANKLE2	TACC3			FASTKD2	PRMT3	CDC42BPB
TIMMDC1	PRMT3	CAPN15	ATXN2L			SLC30A5	TTF2	MTTP
BCAT2	NTMT1	AGPS	THADA			ABI1	RSBN1	NAT10
VPS26B	RNASEH2C	RNF5	RRP9			STAU1	HNRNPK	SPATS2
CHCHD2P9	ABR	ALS2	KDM2A			NPC1	ABI1	DPY19L3
ENGASE	RPAP3	TOMM34	DDA1			BOD1L1	PAPSS1	PSME3
CKMT1A	STMN1	PTGIS	CREB1			ATP11C	POU2F1	FILIP1L
CTCF	NXN	ILF2	PREB			PGP	ZGPAT	ZC3H7A
HIBADH	UBQLN4	ARHGAP21	FKRP			DFNA5	TLE4	SNCA
LAMTOR1	PDLIM7	TRAPPC13	ZCCHC3			PTBP3	FBN2	ADSS
SAMHD1	PLEKHA5	DHX30	PPP1R8			EP300	HDAC1	PPP4R2
ATAD3A	ACAP2	FAM105B	KCTD15			GTF2F1	THOC2	LARP7
C16orf45	LIMD1	AHSA1	SELRC1			UBE2O	AFP	ARID4A
ACTR10	C19orf43	NOL11	DOCK9			CSDE1	HNRNPAB	ZNF423
PDE12	RAD54L2	FASTKD2	RASAL2			NAT1	NMD3	UBE3A
CELA2A	S100A13	FNDC3B	CCDC88A			ALYREF	INTS6	GEMIN2
CCDC155	ABCD3	RBBP4	NEDD4			ZMYND8	ADD3	CPD
CHCHD7	MASTL	STRAP	PABPN1			RFC3	MED16	FAM105B
IGKC	MTPN	ITPR2	KIF2A			GEMIN4	FKRP	CUX1
IGLC2	SAP30BP	RPP40	BMP3			PLCG2	ATP6AP1	TBL1XR1
CFC1	ZC3H8	USP10	AMFR			CEP97	SF3B2	DDX46
CELA2B	CNN1	SMU1	ADD3			VPS25	EFNB2	RUFY1
PLA2G1B	CTSV	GAR1	MCU			METTL8	CTPS2	ABCF1
NR2F6	MID1IP1	SUGT1	SUPT16H			ARFGEF1	WBSCR16	NGLY1
CTRL	DUSP9	NEU1	ZNF512			MED4	MICAL1	MACROD1
GNMT	PPP3R1	NUSAP1	FBL			ZNF385A	HMGCR	DDX59
PLP2	VTN	KNTC1	CHMP7			DUS1L	KIF4A	CDK2
TMEM163	PXN	PGAM5	DLGAP5			DDX42	DHX16	PLCB3
CPA1	MOB2	KIFC1	DIS3			RTF1	RHPN2	DHX38
CTRC	TRMT61B	FBLIM1	RFXAP			TFIP11	RANGAP1	PSMD2
PAM	CAND2	ARFGEF1	DBN1			GAPVD1	ARHGEF16	FUBP1
C4BPA	KLF13	SUGP2	BMP2K			SLC38A2	FHOD1	NOLC1
IAPP	EIF3G	ADNP	DNMT3A			DAP3	ITPR2	PHF20
ZNF107	BIN1	TRIP13	EHMT1			CUL1	CELF1	CLPP
HBB	FKBP1A	CSDE1	SLC35F2			NIPBL	CDK2	NOTCH2
ADH1B	OGFR	CNN2	PLGRKT			CUL4A	GEMIN6	MRPL54
PNLIP	ARVCF	IPO8	CRYBB1			MAD1L1	LUC7L	CKAP5
CRIP2	PRKCD	MRPS31	PRKD2			KIAA0391	MRPS16	VTCN1
CPE	WDFY1	AGK	EPN2			PSME3	PARN	WDR74
UAP1L1	CCDC12	CCDC8	IP6K1			GAP43	RIF1	IL6ST
ERP27	TBC1D23	DPM3	BHMT			IDE	HAUS5	SRFBP1
SCG3	EEF1E1	FHOD1	DECR2			PRRC2A	MBOAT2	GNPAT
CHGB	ASRGL1	GTPBP2	ACACB			CYR61	ASNA1	CUL4A
AMY2A	STXBP2	HK2	CASP3			RABGAP1	MPHOSPH8	CHTOP
SCG5	ZFAND5	STON2	NKRF			RSF1	TRIT1	RNF214
IGHA1	TRAPPC8	OSBPL8	SMG6			CYC1	AGK	ATAD1
GP2	S100P	DHX40	SPC24			ZNF281	CNOT10	TRIP4
SPINK1	TBC1D4	PHIP	MAN2B2			TLE4	MRPL11	EDC4
SERPINA3	PGM2L1	RAI1	TPX2			HMGN5	LAP2B	AP2A1
CRYAB	SCAF11	SNRPE	MMGT1			UIMC1	PSMD11	USP5
GCG	RBPMS	HNRNPF	PPP4C			MLYCD	MPG	CNN2
DENND3	ZNF428	NXN	CYP2S1			TYMS	MIS12	MRPS23
HNMT	ZNF830	UBR4	ZMYM2			NIFK	PRKCI	RCC1
PDIA2	TAF15	DNAJC10	PRIM2			ARL2	CBX2	SOGA2
CLU	C14orf142	NUDT4	POSTN			UCHL3	CUL4A	PCYT2
PTPRN	APTX	IGF2R	AFP			CHD8	NOL8	RAB6C
PCSK2	MED29	WDR12	NOP14			PPP1R10	YTHDC1	CUL4B
PF4	NMD3	MAP7D3	SIVA1			FAM105B	KATNA1	HMOX2
AZGP1	RABGGTB	PCM1	DNAJC2			C9orf78	MPP7	MLLT4
GNG2	PRKCI	HECTD4	ADPGK			ABCD1	CHAMP1	SLC38A2
SOD3	TLK2	HTATSF1	BLMH			SPATS2L	DHX35	BOD1L1
PURA	TSG101	MYH10	CBX2			CCDC9	LUZP1	CCDC43
CD9	PDZK1	SQLE	NEFM			CNN3	DYNLL1	TATDN1
KCTD14	BCOR	DTYMK	ZNF618			NUDT4	CHD7	UBR4
ATP8A1	KDM3B	XRN2	METTL8			ASMTL	BYSL	HELLS
MGAT1	INTS9	TUBGCP2	RGPD2			PSMD4	SUGP2	SNX27
ALDH1L2	ALCAM	SCAI	PDCL3			COPS5	CHMP7	UHRF1BP1L
AKAP7	PARVA	TCOF1	HMGB2			NUP50	POSTN	PDE4DIP
FAM175B	IFT88	TCERG1	SPG11			KIF4A	RRP1B	MGEA5
IGHG3	CGN	TLN2	RHBDD1			PDCL	PHF14	CNOT7
CPLX2	PSPH	DCAF13	SLC26A6			ADNP	ASH2L	RYBP
CD59	SLC7A2	CNOT1	NOL8			LSM2	SMARCD1	ABHD16A
OTC	PRRC2C	BRIX1	ZCCHC11			FAF1	MRPS31	CHUK
ADGB	TXNRD1	CHAMP1	PDCD6			CKAP5	GALNT7	RCN1
FASTKD1	CCDC104	LRRC14	CTSC			DHX38	ESF1	LPP
NARS2	MED10	PGM2L1	PODXL			RNASEH2B	MX1	CHORDC1
HINT2	WBP11	DIAPH3	PRR12			FXR1	ZNF644	CSDE1
VPS45	BRD3	CHD4	TFAP2E			TRMT10C	MED28	PPIL4
MAOA	QTRT1	RNMT	ABCC4			MRPL44	FGFR1OP	GREB1
NDUFA13	DDX20	MPG	DHX33			CAPN15	CLPTM1	NOP56
C4A	SF3B3	PPIL2	RFC4			SPATA5L1	CNPY4	PRKD1
ECM1	CALM1	BACH1	NCAPH			PUS7	MAP7D3	MED29
OGDHL	MRRF	ZNF451	VLDLR			OS9	TOMM34	TBC1D9B
S100A6	HEATR5B	GSK3B	GPC6			GNAI3	PLOD1	PSMD1
CADPS	PAPOLA	SURF1	SMARCA5			SCAI	COL4A3BP	FOXA2
C9orf64	YTHDF3	ITPR3	PLCD3			CMTR1	GGCX	MRPL37
COL6A3	RBM15B	PREB	SMC4			FTSJ1	C7orf43	TWF2
CST6	TP53BP2	UACA	OSBPL9			NUP93	RBMS3	LRBA
PM20D2	CA13	USP5	CPSF3			TUT1	DLGAP5	KIF13A
MUC13	DCUN1D1	LSM4	NUP88			UNG	AAR2	SRSF5
PCSK1N	PTPN12	MRPS16	TTC17			DST	TUBGCP2	NOL11
NPTX2	UBL5	NELFA	ADAMTS1			REEP1	GTF2E2	CTAGE5
IGHG2	TERF2	BTAF1	CDK5			TOMM34	KAT7	LSG1
HSPB1	EBAG9	TMEM2	CDC42BPG			LIG4	WDR12	PIGT
RNMTL1	RBBP7	SIVA1	SURF1			RPS6KB2	PRC1	MAPK8
NOL3	RBM27	EXOSC4	TRIO			MCM3AP	CPSF1	ARPC2
DPP7	SH3KBP1	ZC3H11A	TOP2A			ZFR	POLR2A	LTBP1
HADH	RFX1	NOP2	XPO5			RPAP1	JMY	PUS7
TMED10	PLBD1	CHAC2	PPP1R9B			ARMC6	KIN	ERCC3
AHSG	NAA30	PHF6	KIDINS220			NUP133	UBL5	MCM3
SYN1	CWC27	SNX27	CCDC86			DYNC1I2	UBR4	TXN2
BCL2L15	MVK	SUN1	ZNF219			TBC1D9B	PSME3	RBM10
MT1F	DHX35	TCEB1	ZNF280C			BCL2L1	BUD31	MTIF3
COL6A2	SMNDC1	QRICH1	KAT7			RB1	COLGALT1	HIST1H4A
SCG2	C1orf198	DHDDS	YARS2			TMEM168	EXOSC5	RCN2
ACAT1	PRPH	DUS1L	BRD7			WDR43	PPAT	H2AFY
ITGB4	UTP14A	RPS4Y1	HDAC1			LRRC14	MKI67	PHACTR4
TRIM2	PPP2R5A	NOC2L	UTP15			PSMC5	EXOC4	CHD8
COX6C	EFNB2	PARN	RAP2B			WDR70	CAPN15	CEP97
MARS2	MAVS	POLR1E	KIF21B			NACA	PRPF4	DDI2
PSMA2	RBM42	SMPD4	U2AF2			CHD4	GPC3	PPIH
SV2A	FXR2	NUDT5	FOXK1			MRPL49	INF2	VPS25
PZP	CAPZA1	HOMER3	LRRC40			HNRNPF	EZH2	PTPRF
DPEP1	PIP4K2C	TDP1	SZRD1			SCAF4	CRABP1	UIMC1
CD44	RC3H1	SS18L2	GTF2F1			OXNAD1	KLHDC3	MINA
GPD1	PAXBP1	DDX39B	DDX21			TRIP12	TCOF1	PRPF18
SYTL1	GPKOW	PAPSS1	INTS5			VANGL1	AUP1	KIFC1
NAPG	SMC6	NLN	NOP2			SOGA2	LCP1	BPHL
TMEM109	RSL24D1	GEMIN6	NID2			PUM1	DAP3	HNRNPR
APOL2	RANBP3	NPTN	DHCR24			BANF1	KIF1B	SCAF4
ERO1LB	XPNPEP3	DDX41	BAZ1B			SPEN	CHD4	HERC4
SCCPDH	CALU	MFGE8	TONSL			C21orf59	ARPC4	PTPRA
PNLIPRP1	MYD88	PSMD11	DDX51			HEXA	SAR1B	ARHGEF1
FAH	NUDCD3	ATP11A	DHDDS			FKBP9	RPS11	DDX23
GHITM	SDF2	KDM1A	IPO11			SEC24A	RARS	ZNF318
AOX1	WIZ	SMARCB1	POLE3			TSC22D2	RBM39	SIAE
RPL37	MTHFS	MED1	BSG			ABCF1	KIF1A	SUN1
FUK	MPP7	ECT2	NOB1			SNRNP200	SHPK	SPEN
SYCN	BID	S100A10	CCDC8			EFTUD1	C2CD5	RAB11FIP5
TGM2	PHLDB2	MMS19	CKAP2			MTDH	NDUFS7	TIGAR
COPZ1	SNX4	G6PC3	CD81			GPC4	USMG5	MAVS
NDUFA3	CNBP	PSMC3	RPS14			DCAF7	TOR1AIP2	CYC1
FAM129A	PPP2R2A	HNRNPUL2	KDM5B			EPB41L2	MBOAT7	MIOS
PCP4	MTAP	ALPL	CHD7			AAR2	CLMN	RABGAP1
TPPP	STAMBP	RBM28	LRRC8D			ERCC3	RPS24	UBXN1
EEF1G	MFN2	MRPS25	C18orf25			MRPL11	EEF1G	SNRNP200
SEPHS2	NT5DC1	EP300	BASP1			CDC42BPB	HINT1	MAGED2
STXBP5	PSIP1	RSBN1	P4HA1			AP2A1	PAK4	PRMT5
TBL2	MYL9	CDC40	UBE2S			CNOT7	DDOST	PAWR
IGHM	FAM115A	SDAD1	CDC23			TBCK	WDR5	PRKCA
DNAJC19	PDZRN3	SLC3A2	RBPMS2			CPSF1	CYFIP2	HMGA2
GNAO1	TPM4	CPSF1	KIF23			UBE3A	PHF5A	CECR2
ETHE1	FTSJ3	STK35	NCOA5			UBR4	BCAP31	CHAMP1
MUT	MPP5	AAR2	GYS1			SNRPA1	OCIAD2	MRC2
ARSA	DENR	UBE4A	ZNF579			PAK2	SLC25A12	MCM7
SUCLG2	YBX3	CIRH1A	NUP62			MAX	DUSP23	CUEDC2
COA3	PHAX	URB2	COL3A1			CNNM3	LYPLA2	AS3MT
STXBP1	AMOTL1	SCYL1	HEATR1			SMARCC2	RPLP0	MBOAT2
TCEAL5	SETD3	TRAPPC5	PTMA			STX17	DNAJC19	GTF2E1
WIPF2	ZFP91	TMEM245	AGTRAP			NSUN2	SNX12	USP28
SCLY	FABP5	GTF3C3	CHD1L			ARID4B	RHEB	ARSB
APMAP	PPP1R14B	MRPL9	FAM96B			GTF2H4	HBB	RSF1
TXNRD2	SUMO2	POLA1	CLP1			NOC2L	MARS2	PPWD1
ECHDC3	EXOSC2	HMCES	DHX37			CUL4B	OSGEP	MTDH
MECP2	BCR	ZMYM3	MAD1L1			UBA2	COX6C	PLEKHG3
DIP2B	MYL3	POLR2C	TMEM164			MRPL9	IGLL5	IKBKAP
ATP5H	CAMKK2	UTP15	LRCH1			CHAMP1	SDR39U1	RBBP6
FAM162A	HNRNPR	PKP4	FAM118B			GEMIN6	PFKM	CDV3
IGFBP5	RNF126	HEATR2	ZMYM3			MPDZ	AFG3L2	POLR2D
HADHA	WDR48	SLC16A1	GPATCH2			TCF25	MTCH2	TNFAIP8
PPP1R13L	SPIN1	UNC45A	DNMT1			DYNLT3	SPG7	CD3EAP
ACADS	MTR	WBSCR16	DFFB			ATP2C1	AP3M1	AURKB
SNTB1	SS18	LEMD2	SLC25A29			OSBPL8	SORL1	B3GAT3
LNPEP	NMT1	RPL36A	CWC22			INTS5	RAB21	POLDIP3
EIF2B2	ENDOG	CLPTM1	B4GALT1			INPP5K	PHB	EPPK1
WASH1	FAM114A1	POLR3A	GTF3C3			LTN1	RAPH1	SRSF2
ACAD8	FKBP10	MX1	MARCKS			PRKD1	SACM1L	NDUFAF1
CCRN4L	PPFIBP1	TMEM209	CIT			THG1L	RAB15	CAPN15
MTA3	PEG3	PIK3C3	SCD			AP1S3	SMAD4	ABCD1
CHDH	HDGFRP2	DNAJC16	ATP6AP1			LAP2A	RAC1	SPATS2L
PFN2	NFU1	MAD2L1	NID1			DDX46	RBM47	TMEM43
ECI1	RSRC2	ZNF268	SULT1E1			NRD1	LIN7A	CHD4
APOC3	TJP1	DHX16	GRAMD4			ROCK1	EXOC2	MEX3A
CDH1	PPP2R1B	SPATA5	PCNA			TATDN1	EXOG	RNF5
RPS27	SKIV2L	PMVK	CELF1			RNASEH2A	POLR2E	SLK
PITHD1	KIF21A	SMG1	TRIM24			CPSF2	ACAD8	ADAM9
NNMT	POLR2G	HNRNPK	PBRM1			TUBGCP2	NDUFB3	ARL6IP4
AK2	SAAL1	NPM1	ENOPH1			NOP16	UROD	USP14
CBR4	PHF6	LTN1	NXT1			MRPL39	ARL15	DYNLT3
MUM1L1	TNFRSF19	LYAR	CHEK1			CIAO1	FAM20B	PPP1R10
CYB5R1	GPAM	TLK1	USP11			DLGAP4	ATP5L	STARD3
PRKAR2A	FIP1L1	KIF22	RBM15			ITPR2	BCKDHB	SMARCC2
EARS2	CDK4	XRCC5	ADCY6			ITPR3	PABPC4	PLIN2
HADHB	RAB32	QRSL1	TRIM71			WDR74	ATP5O	MED15
HPRT1	NCOA2	IMPACT	S100A14			TES	GADD45GIP1	NUP93
ABHD10	SELO	HELZ2	KIAA1958			ANAPC1	VARS	SUB1
ALDH1A1	UBE2NL	STT3B	COL4A2			NELFA	CARS2	TSC1
SNX3	RTFDC1	MRE11A	CRYM			RBM26	RABL3	TRMT10C
NIPSNAP3A	VEZT	NFKB2	PNO1			SERPINE2	SQSTM1	TOMM34
FAAH	MXRA7	RAD50	COA4			CORO1C	TARS	FBXO42
CARKD	MRPS6	AARSD1	FEN1			RBM25	MRPL15	FLNC
NAP1L4	POLDIP2	ALKBH4	CBX5			C12orf57	DNAJC11	PATL1
MYLK	GGCX	AHCTF1	ACTA1			PRKCA	SRSF3	EPB41
ARL6IP5	KIAA1143	LMNB1	RRP1			PKP2	TARDBP	CUL1
AGR2	SF3A3	CPOX	ZCCHC8			GMPS	FAM98A	TRABD
MAP2	KLC4	ANKFY1	DHFR			TCEB1	TCP1	ACSF2
IGFBP2	PLD2	XRCC6	MGAT3			ADSS	POR	DNAJC9
TNS3	MSH3	PREP	CENPV			HSPA4	F2	SPATA5L1
TERF2IP	TCP11L1	PTPN23	RFX3			CUX1	MAP2K1	RNMT
SMARCA2	TSPAN9	RAB4A	SMARCC1			AMPD2	PSMD7	AKAP8
RPL22	PHKB	SLC25A10	DCLK1			CFDP1	TAOK1	NIFK
ALDH1B1	MPG	CPNE1	EPC1			AGPS	ALG1	ANAPC2
NDUFA9	CHAC2	EIF2S3	TMEM245			MYCBP2	MRPL45	EFTUD1
RAPH1	MAPK8	EIF4G1	VCAN			METTL2B	SMS	GPATCH8
RAB9A	SON	TSTD1	BRAT1			SGPL1	FAM136A	ORC3
CECR5	DNAJC16	PAK1	DIS3L2			ZC3H7A	DARS	HSPA4
CCDC132	NBN	URB1	FAM60A			PSAT1	NXF1	DCAF13
MUC1	DDX19B	ARPC5	ACOT7			GBF1	RPS3	NBAS
C9orf142	ZBED3	ACOT9	WAPAL			RNF214	RPL23	ESF1
NOA1	WARS	MYO18A	CHEK2			RAB6C	EEF1A2	IFT20
ACAD9	C6orf106	EYA3	TDP1			PANK1	RAN	LRSAM1
TMEM214	SMG8	IKBIP	C7orf43			CNTROB	CARM1	CCDC9
TFAM	CYCS	RCC1	ASPH			GFPT1	CS	PSMC5
NIT1	POLR2I	MRPS23	LAMA5			PSMD1	NDUFS2	SLC30A5
DHODH	SAFB	ORC5	FANCD2			DYNC1LI1	PTPLAD1	QIL1
RAP1GAP2	ZC3H18	ELMOD2	RNF220			TIMM44	GPX1	GOLGB1
ATL3	SYNJ2	UBE2Z	GPC1			AKAP13	HIST2H2BF	RAD21
RAB21	ZBTB10	OGFOD1	AKAP1			BPHL	INTS1	EMC1
TNS1	DVL2	SAMD4B	SLU7			H2AFY2	MPST	ACOT9
GDI1	LMTK2	FLOT1	TRIP6			THOP1	MRPS7	DUS1L
ACTR3B	VAC14	ADRM1	CEP85			LBH	ESYT1	RANGAP1
ATP6V1E1	POLR2K	SORT1	TADA3			NPTN	CHMP1A	PTK7
MPP2	SIPA1L1	ARHGEF1	ZC3H4			RRP12	NUBP2	YME1L1
NR3C1	ATP5J2-PTCD1	DDX23	IVNS1ABP			MYO1B	EIF2AK4	DNTTIP2
TOM1L1	PDCD10	TRAPPC9	GTPBP4			THOC1	POTEE	SF3B1
NDUFV1	LCMT1	AP2M1	SLC2A3			RAP1GDS1	RPS27A	RBM12B
USMG5	STRBP	GOLPH3	SMG9			BZW1	CTNND2	SRSF1
PGK1	ARHGEF2	ITGA2	FREM2			FBXO42	STK24	NSUN2
FBP1	NCAM1	C6orf211	HMGA1			ABCB7	BLVRB	RPS6KB2
RRAS	GNPAT	DNTTIP2	NUP188			UHRF1BP1L	ACLY	HNRNPA0
NUCKS1	IPO8	HERC2	EPHA4			NBAS	DRG1	SARG
OCRL	SEL1L	CDK6	MORC2			C7orf10	MPP2	CPSF1
FBN1	UBL7	RTCA	PUS3			EYA3	PKN2	ARFGEF1
INIP	ENSA	PPP2R1A	SLC1A5			LSG1	PPP4R1	QPRT
MBOAT7	LDLR	SRSF9	UTP6			CUEDC2	MRPL22	EIF4G3
GOSR1	TRIM33	PSMD2	DDX52			PLD3	GALNT2	UBA2
LXN	DYNLL1	POGZ	YEATS2			S100A16	EIF3M	FASTKD2
PRKAR2B	GRAMD4	AGL	PCYT1B			DNTTIP2	BLM	LRCH4
SDHA	ITCH	R3HDM2	UBE2E3			ARL6IP4	CTCF	RBM25
NDUFB11	LRRC8A	SLAIN2	WDHD1			TTF2	TMCO1	TUT1
SRSF7	GPALPP1	PDPK1	UTP18			CLPP	PPOX	KIF2C
ACSS1	ARID1A	AP3D1	COL18A1			G3BP1	AP2S1	SERPINE2
PLEKHA7	ATP5F1	TP53I11	FANCI			MAK16	MRPL19	THUMPD3
CSTF2T	PDE3A	PHF3	MAP7D1			KIF21B	CECR5	MARCKSL1
BCL2L13	KDELC2	FBXO42	EZH2			DHX29	RPL26	WWC3
PALM3	MYO6	KIRREL	SASS6			SLK	TUBA8	NUDCD2
CSNK2B	NUDT1	MRPL37	HSPBP1			MARK2	SEC62	PLCG2
IDH3B	EXOSC5	F11R	LIN28A			RNMT	P4HA2	CDC73
PPP6C	F11R	TMEM87A	IRGQ			PSMG1	ARL6IP1	PIK3R1
CHN1	PPIL1	PPP5C	RAD18			NCLN	VKORC1	WDR70
TAF8	TP53I11	DPP4	SPTLC2			SHARPIN	RPS18	RPS10
CHGA	LRCH3	NBAS	KIAA1143			CTBP2	FTL	STAU1
HID1	UBAP2L	FAM98B	SQLE			SUN1	CD40	ZMYND8
PURB	PRCC	EMC3	COL5A2			SLC12A7	BCAP29	CEP250
SHPK	NOSIP	SKIV2L	YBX2			AGL	RNMTL1	ATF7
ZMPSTE24	ATXN3	TMEM165	FST			DICER1	TARSL2	GCLM
SOGA3	SYNRG	RBM14	TUBA1C			NAA20	RPL27	FABP7
AGO2	STK33	ELP2	ELAVL3			MRPS25	OSBPL2	CUL7
LRRFIP1	SERBP1	ADI1	RPP40			USP14	NARS2	SYMPK
CNPY3	ACSL4	STRN4	IPO4			RCC1	UQCRQ	GEMIN5
NDUFB5	PYGL	BABAM1	CDK1			COMMD10	RPL38	UGGT2
LMAN1	PHYH	LDLR	KDM4A			ILF2		EP300
CCDC22	SLAIN2	CORO1C	RRM1			EIF2AK2		RIC8A
ARHGDIA	VPS26A	MRPS35	PRKAR1B			MRPL48		KDM6A
DBT	AP3D1	EIF2AK2	COL12A1			GLE1		ATP2C1
MAN2C1	FAM84B	KDM5A	TRIP13			SNX27		ARID2
NLE1	APP	SETD1A	PRC1			DOCK1		COL4A3BP
RAB39B	BRD2	RPS17L	DHX8			ACSF2		PIK3C2A
TECPR1	NME7	U2SURP	DIDO1			CPD		PTBP3
GALNT3	GLA	NUP210	LOXL4			DDX23		CYP51A1
H2AFX	NUFIP2	DKC1	CLSPN			AHSA1		OSBPL8
LAD1	OSBPL1A	RACGAP1	FBLN2			CEP250		ITPR2
GCC1	TSC22D1	PSMB3	CDC40			PSMD2		PTGES2
	DDX31	STOML2	ZMYM4			RNF14		WDR43
	KIAA1522	TDRD3	TMEM132A			HRAS		ASMTL
	GAR1	SMG8	PPP1R18			USP5		ROBO1
	PPP3CB	ATP2C1	CDAN1			NGLY1		AAR2
	TMEM209	NUDT1	ECT2			APEH		ANO10
	FAM114A2	SYNCRIP	CCS			KDM8		NIPBL
	OCLN	PSMD1	NOS1AP			THRAP3		SLC30A1
	SERPINB9	MRPL39	LRRN1			SF3B1		ALYREF
	SRBD1	BSCL2	CCDC51			GLUL		THOC2
	KIDINS220	RNASEH2A	RSRC1			PSMC2		RFC3
	BAZ1A	EIF5B	F3			RPS7		HSPA5
	SCP2	HNRNPH2	CRABP1			KIAA0319L		RPL13A
	RBM17	DOCK1	ANKRD16			DKC1		CSNK2A3
	SYNCRIP	PSMD6	FBN2			CAPZB		FTO
	SEH1L	SERPINE2	SLC2A1			HNRNPUL2		METTL7A
	CLCC1	RRP12	PXDN			BCAS2		ATP5E
	FNTA	POLR3F	NCAM1			ACOT9		CDH1
	IFT20	ANKRD27	MCF2			ARID3B		PHB2
	DNPH1	ARL2	TBL1X			VIM		AGL
	REPS1	STIM2	FABP1			KDM5A		COPS3
	QRSL1	THOP1	DDX3Y			UNC13B		GAPDH
	APEX1	LSM7	SMIM19			PRKAR1A		B4GALT4
	CWF19L1	GLIPR2	NCOR1			XPOT		NAPRT1
	EIF4G1	FAM160B1	ARIH2			LDHB		DMD
	RBBP5	DHX29	BCKDK			DNAJA1		ECHDC3
	CAMK2G	GLA	CCDC71			ARHGEF1		RPL7A
	GPR107	LMF1	CRABP2			ACIN1		EIF3E
	BCCIP	BICD1	DGAT1			HSDL1		PSMA1
	ODR4	NRD1	SNCG			EIF5B		TBCD
	FAM107B	NIFK	EXOSC6			RBM19		NDC1
	PPP2CA	FN1	TSEN34			MGME1		SLC25A24
	MED12	MGA	CDH4			DDX59		TMED5
	TOMM22	FLOT2	UTP3			SRP9		DDX17
	NRBP1	RAP1GDS1	DGCR8			NUMA1		APEH
	SHOC2	LARP7	FDFT1			EMC1		TUBA8
	CDC5L	KMT2D	TNC			MRPL37		PPP4R1
	ROM1	CDC42BPB	RNGTT			SCYL3		TIMM50
	ARPC5	EIF2AK3	FBLN1			C7orf55		MON2
	GFER	LAMA5	COL2A1			TOR1AIP1		GSTO1
	MYL12B	AP2A1	SOX17			ATXN10		PSMA5
	CSTF1	CDC37L1	POLR3A			EIF2S3		BUB3
	SNRPD2	FAM169A	UXS1			TMEM87A		PSPC1
	DHRS3	IGSF3	PPARD			SUB1		LRWD1
	ITGA2	TBC1D14	SLC16A1			AKT1		FXN
	EXOC3	BAG5	SPAG5			RBM14		GLB1
	ILKAP	PANK1	TBC1D31			TXN		ICAM1
	ECHDC1	CNOT7	BET1			NKAP		ARL6IP5
	CTNNB1	HRAS	CDCA2			MAGI1		PRDX5
	TPM1	SNX4	PRSS23			KDM1A		GM2A
	ANKRD27	GCLM	BUB1B			AP2M1		NOL7
	FAM169A	PLCG2	EP400			GTF2I		HSD17B8
	PPP5C	NEK9	C9orf40			MRE11A		ITIH4
	STRAP	EGFR	ZFC3H1			HELZ2		IMPAD1
	OCC1	TUT1	NDFIP1			MRPS35		KLK1
	LRRC16A	CAAP1	WNT11			PSMC3		DARS
	NUPL1	BRD4	C19orf25			ATAD1		ADSL
	DNAJB11	DOHH	PLCL2			SLC25A10		PSMG1
	GATC	RB1	SLC44A2			GLRX3		FAM50A
	GEMIN5	DDX46	TMUB1			OTUD4		PSMG2
	CNOT10	ARRB2	EXOSC3			TBL1XR1		MYCBP
	PREP	SPIN1	EVL			LRCH1		INPP1
	ATE1	UBE2J1	COL1A2			LRBA		STX18
	GRPEL1	TRUB1	POLE			IKBIP		NXF1
	IDI1	PPP2R2A	COQ3			RSBN1L		TPMT
	SET	SON	TMEM237			TMED9		MCTS1
	SF3A1	MRPL20	SBF2			GRWD1		TAOK1
	ORC2	TAMM41	LPCAT3			UNC45A		ALDH16A1
	SURF6	SEC24A	UBFD1			LMNB1		GMPR2
	ERCC5	ERCC3	MAX			MAT2A		BCAP29
	WDR77	SNRPA1	CIZ1			TPP2		INSR
	ITGB5	DENND6A	R3HCC1			C6orf211		POTEE
	FAM98B	STRBP	TNRC6B			LARS2		HBP1
	MACF1	PPFIBP1	CAMSAP3			GTPBP1		CLTC
	RPRD1B	PRCP	GPRIN1			PRPSAP1		ARPC4
	RAVER1	BCR	HSDL1			TNKS1BP1		HMGCL
	EMC6	INTS5	GNA13			SLC27A3		RPS27A
	AFTPH	MALT1	CNPY4			GNA13		PYGB
	YBX1	PPP2R1B	MTA2			ZC3HAV1		PLEC
	TDRD3	PIP4K2C	GPC4			RAB4A		NNMT
	NUP35	PDPN	MRPS35			CPNE1		PSMB4
	MEAF6	C21orf59	KTI12			SPATA5		AHCY
	EWSR1	FTSJ3	GRIPAP1			DPCD		ITPR1
	KIAA1524	IFT122	LRRC47			TOR1B		IGLL5
	PIK3C3	PSPH	MARVELD3			AHCTF1		C8orf82
	ZRANB2	MINA	HYPK			XRCC6		C12orf10
	MTIF2	PUM1	TMSB10			ALKBH4		COA3
	PDHB	ROCK1	CDKN1B			CHERP		VIL1
	IFT122	ZNF281	UBL4A			MAP1B		GBE1
	MLTK	NOP16	HSPA1L			TDRKH		PTTG1IP
	BICD1	B4GALT4	DYNLRB1			MRPS9		FAM20B
	HERC2	CKAP5	MTX2			GSK3A		PRDX1
	CISD2	SYMPK	MPHOSPH8			NARS2		TMEM33
	RBM8A	MAD1L1	SLC7A2			RPL3L		RWDD1
	EHD1	EPB41L2	MKRN2			CROCC		VAT1
	PICALM	SRCAP	KIAA1279			PGRMC1		COPS6
	MPRIP	ANAPC1	GBF1			FASTKD1		HMGN2
	CNPY4	SRSF1	ZNRF2			PSMA2		BRE
	MAPRE2	PHKB	IGFBP7			HBP1		CD151
	YLPM1	PPP2R5A	HSPA9			HIP1R		GHRL
	POLG	PAK2	JADE3			RNF31		CTNND2
	DIABLO	EHMT2	PITPNC1			ZDHHC13		TCP1
	AARSD1	DPYSL4	HCCS			APOC3		HSPA2
	IMPACT	GPC4	ITGB5			APRT		BCAS2
	GOLM1	ING5	LCMT1			MYO5A		GPX1
	ITSN1	RSF1	LIG4			IGLL5		SGPL1
	TENM4	NIPBL	HOOK1			RPS23		RPL18A
	GNPNAT1	PLEKHG3	LGMN			PCID2		LNPEP
	YWHAB	UPF2	LMBRD2			FZD10		CBS
	STAG2	TRAM1	LARP1			DDOST		KHDRBS3
	HMGN3	ENDOG	FUBP3			RPS5		HP1BP3
	MMGT1	CHD8	GSTK1			RPS4X		RPL23
	NUPL2	POLR2I	KMT2D			MAP2K3		TIMM8B
	API5	IDE	GGCX			DAZAP1		SERPINF2
	LMBRD1	FAM83H	HACL1			RPL37		UBA52
	SRI	ABCD1	ARHGAP12			PRPF40A		EMD
	PGGT1B	RPAP1	CHCHD10			RPS16		ATP5C1
	CPSF6	BCL2L1	GATC			AP2S1		MGST2
	UNK	ADPRHL2	MAP2K6			DCUN1D3		MTCH2
	RPS6KA3	PPIL1	MSH6			EEF1A2		PAFAH1B3
	CLASP2	GRAMD4	MT-ND6			SRSF8		BCAP31
	ANKRD17	PAN2	GMIP			HBB		USP13
	SPAG9	H6PD	LAMC1			CLMN		ARSA
	NSMAF	FNBP1	CAB39L			RAB35		MAP1A
	MSI2	MAPK14	HRAS			VPS36		PTPRJ
	SEC13	LCMT1	METTL3			RPL28		VPS4A
	TXLNA	SRFBP1	CLIC6			SREBF2		GALM
	AKR1C1	TP53BP1	NCOR2			NRAS		SPATA5
	PAF1	STAU2	UBTD2			RPL17		GLUL
	SART1	WIPF1	KANK1			COG4		EEF1G
	TRAPPC4	ADPGK	ZNF185			PSMC6		EIF2AK4
	SVIL	MANBA	MCRS1			USMG5		RPL10A
	PHC2	BOD1L1	LSM4			SRSF3		MRPL22
	RBM22	CEP97	ARPC5L			TF		CRIP1
	RAD50	BCOR	JMY			RPS24		OSGEP
	ANK3	GAP43	PLOD3			RPL26		HPX
	SHC1	TRIP10	TMEM87B			PES1		PKP3
	SLTM	NEFM	EIF4EBP1			RPS3A		GOT1
	SLC35B2	COPS7B	ZNF644			LAS1L		BCKDHB
	PTPN23	RPP30	DR1			RNMTL1		PSMB6
	SLC25A46	NUPL2	GSTA4			RPS2		TMCO1
	CBLL1	EI24	NBN			CHMP1A		PTPRN
	IFT27	MRPL44	GPCPD1			FDXR		TMEM63A
	TAOK3	CDK7	NUP153			RPL13A		POLR2E
	PPP2R1A	SPC24	ZMAT2			ATP5E		STK39
	CAPN1	PLGRKT	SGTB			CDH1		LMNA
	NUP214	MCU	MYBL2			PHB2		RPS18
	FIBP	RPS10	H6PD			UNC119B		MRPL10
	ADRM1	CYC1	NDRG3			ECHDC3		PLS3
	C16orf13	ORC3	HMCES			LRWD1		EIF3A
	CASC4	P4HA1	KIF14			NIT1		ADO
	ZC3HC1	UHRF1BP1	PTK2			PSMA1		CHMP1A
	PAAF1	MTA2	BRSK1			RAPH1		RPS2
	STX12	EIF4G3	ZC3HC1			TUBA8		LARP4B
	A1CF	IKBKB	INO80E			PITHD1		DPYSL3
	MERTK	SLC52A2	YTHDC2			PPP4R1		RPL27A
	NUCB1	RELA	CIRBP			IDH2		PDE6D
	UTP11L	AVL9	AGO1			ARL6IP5		RNMTL1
	SMC5	LEPREL1	MANBA			PRDX5		TSTD1
	NUP54	NUDCD3	LMF1			NOL7		LHPP
	NEXN	PSEN1	ARRB1			IMPDH1		HARS
	EPS15L1	STK10	MIER1			DARS		RPS3A
	PLEKHM2	ATP6V1F	INPP5K			HIST2H2BC		H2AFV
	SPECC1L	SCPEP1	TIMM10B			TAOK1		TUBB3
	IRF2BP1	RYBP	NAPB			ALDH16A1		PES1
	TAF4	WDR33	BOD1			ANXA1		ANXA3
	RALGPS2	NPC1	A1CF			KIF13B		TRA2B
	URB1	PTK7	POM121C			BCAP29		RPS8
	DFFA	CCZ1	CDC42BPA			INTS1		RPL36AL
	NDUFAF4	MARK1	DYNLL2			DHODH		GNB4
	ARF3	DCK	BOLA1			POTEE		FBLL1
	UGDH	THUMPD3	HOMER3			ARPC4		RBP1
	SNAP29	ZNF638	PIH1D1			RPS27A		TRA2A
	TRIP11	ADAMTS9	GOT2			PLEC		GSTZ1
	HNRNPLL	EXOSC2	NR2C2AP			NNMT		RPL26
	INO80E	ARHGEF18	ITCH			RRAS		MRPS14
	CASK	FOXK1	TTC26			C8orf82		NDUFC2
	RPS17L	TRIO	IRS1			MPP2		RPS24
	ILF3	ARMC9	BCAR1			COA3		HDLBP
	NDUFAF2	TUBG1	NCK1			FAM20B		GPS1
	GLRX5	TRIP4	SRC			TMEM33		RPL39
	RTCA	SPG20	B4GALNT3			RWDD1		DDX5
	ESRP1	B3GALTL	MRPL53			CECR5		PSMC6
	RBM45	PRPF3	HSD11B2			RAB3GAP2		COG4
	GOLGA2	RPRD1A	METAP2			NAP1L4		SNRPD3
	PRTFDC1	UBAP2	ITSN1			CTNND2		TFB1M
	YY1	RFX1	G6PC3			RPL18A		GTPBP1
	R3HDM2	FOXA2	SPARC			CHGA		RPL17
	TCEA1	CPPED1	HNRNPUL2			MPST		CCT6A
	STX5	RCN1	HPCAL1			TIMM8B		NRAS
	HNRNPA3	WWC3	HDHD1			SERPINF2		IGFBP5
	RRM2B	TTC1	EPS15L1			ATP5C1		SREBF2
	PPP6R1	ATRX	COX15			BCAP31		GCA
	ELF2	ANAPC2	SLC39A7			USP13		RPL28
	KLHDC4	COL4A2	LPIN1			ARSA		VPS36
	YTHDF2	GPC2	GPHN			GALNT2		RAB35
	COQ9	INTS8	MDC1			EEF1G		CLMN
	DSG2	ITGA6	MAP1S			EIF2AK4		HBA1
	ERMP1	BLMH	BNIP1			CTCF		SRSF8
	ARF4	PPP1R9B	HSPG2			OSGEP		EEF1A2
	PHF3	SMARCD2	AMOTL1			PKP3		LCN2
	NDUFA12	FST	PAXIP1			HBA1		DCUN1D3
	HGS	RASA1	KIAA1211			BCKDHB		DHX15
	LSM14A	TPM2	PCNP			PSMB6		PSMD13
	AKAP11	ARID3A	SLC38A10			ITPR1		AIMP2
	PLXNB2	PLCG1	ARL8A			TMCO1		AP2S1
	DR1	DRAP1	ERAL1			PTPRN		RPS16
	USP47	ASPH	GNE			TMEM63A		PRPF40A
	PSMC4	B4GALT1	RRM2B			POLR2E		CPQ
	CREBBP	LAMA1	MICAL3			RPS18		MICU1
	MLLT4	PNKP	GTPBP6			ITGA3		HTRA2
	LPIN1	SLC7A5	BCAM			ESYT1		RPL32
	RPRD2	RELL1	HEXA					RPL37
	NDUFB8	FMOD	TBC1D5					NANS
	CADM1	SPINT1	APPL2					NUP43
	IDH1	RAD54L2	PLEKHA1					DAZAP1
	DYNC1LI2	LIMD1	RNF167					RAF1
	ZZEF1	DIAPH1	ISY1					HAAO
	PIGO	ZNF579	STK3					IAPP
	IGBP1	SRRM2	GSK3B					MAP2K1
	TRIM21	KDM5B	TOM1L2					GMDS
	TMEM165	KMT2B	SLC17A5					RPS4X
	LSM7	CIT	TACC1					HYI
	OARD1	EPHA4	FNBP1L					HEXB
	GALM	CD3EAP	SBF1					RPS5
	PPIL3	ABR	UNK					EMG1
	SALL2	MPHOSPH10	TAOK2					DDOST
	RARS2	IFI16	FTSJ3					PSMD11
	ILK	ZNF346	GGA3					ITGA3
	CDC37L1	YME1L1	PRTFDC1					PCID2
	MYEF2	ANKHD1	LIN28B					RPS23
	UBE2Z	CST4	AIM1					IGLC2
	ZC3H15	PTPN2	GNL3L					GDA
	GLB1	MARVELD3	MEX3D					ANLN
	BOD1	RSRC1	HS2ST1					GADD45GIP1
	LSR	LSM1	RPS6KA1					PMPCB
	RPS6KA1	UBXN1	NDUFV2					PDLIM1
	PPP2R4	NT5DC2	CDC37L1					ZDHHC13
	PCF11	GABARAP	MTAP					RALY
	ZNF644	PPP2R3A	LAP2B					RNF31
	ADI1	NUDCD2	GCC2					MYLK
	CPOX	RRAS2	TMOD3					MRPL19
	TBC1D5	CEBPZ	KIAA1033					AKR1C3
	EIF4B	POLR3H	HSPA14					PYCR2
	SBF1	ADAM9	TIMM17B					FAM208A
	GIGYF1	PTPN13	NUPL2					CCAR1
	ANKFY1	RBMX2	BAP18					STAT1
	CTNNA2	NEO1	PCIF1					HBB
	NRP2	PTBP2	CDC37					PSMA2
	LENG8	PRKD2	MVK					FASTKD1
	SLC3A2	FGA	PLIN3					CROCC
	UBR1	CWC22	AVEN					RPL3L
	RBPJ	MAN2B2	PRDX6					NARS
	CAPRIN1	GPC6	ASPSCR1
	ATP2B1	AKAP1	GUK1
	PAK1	MPZL1	UBQLN2
	SUPT4H1	ACTA1	TRIM33
	CHD2	UBE4B	CRK
	PFDN2	PUS3	TMF1
	GOLPH3	ING1	REL
	MORF4L1	ANKRD44	MRPL11
	ARHGAP17	CLDN18	GLYR1
	ACSF3	STBD1	WAC
	SRR	PRKACA	FBLIM1
	SNRPF	TTC17	STRN
	YWHAQ	TTLL11	CTDSPL2
	TIMM17B	DGAT1	PPL
	TRAPPC9	AMOT	ORC2
	BTAF1	ZC3H4	RGPD5
	SCRIB	SNRPC	MAP7D3
	EIF4ENIF1	SPTLC3	BCAT1
	MAP1S	RPL7L1	ORC5
	DDX19A	SDF2	CCDC25
	AKAP2	TMEM237	PHYH
	RGPD5	LSM5	ZC3H18
	CTDSPL2	PCNP	CRIM1
	MYO1E	CLVS2	MAP1B
	OLA1	DDA1	HGS
	STT3B	ZBTB10	SUGP1
	FUBP1	C1orf198	CENPF
	STRN	MEAF6	PDP1
	CUTC	BAP18	MRPS5
	CHM	TMSB10	IRF2BP1
	USP24	SNRNP27	TBCC
	MAPK14	PPP1R14B	PALLD
	ALG3	ILKAP	TSEN54
	AVEN	RALGPS2	HBS1L
	SNX8	ARVCF	CUL3
	EIF1	TSC1	PHAX
	YWHAE	RC3H1	LSM5
	ANGEL1	KIAA1522	ARFGEF2
	PEG10	ZC3H15	GBA2
	GSTP1	TBC1D5	APOOL
	HNRNPA0	BOD1	DNAJC8
	FBLIM1	CCDC86	PSMD10
	SAMD4B	EIF4EBP1	SPECC1L
	TAOK2	HNRNPR	CBX1
	GSTK1	FIBP	EIF1
	MRPS23	DYNLL2	MALT1
	SLC7A8	DCTD	LEMD3
	FAHD2A	UBFD1	PTBP2
	REL	MYCBP	GALK1
	TRMT6	AKR1C1	SNRPF
	ATP6V1H	WAC	CADM1
	SNRNP27	MFAP1	XPO4
	XPO4	SNCA	PHC2
	FBXO28	FAM134A	SNAP25
	RCOR1	RPS6KB2	MRS2
	PIH1D1	NCK1	GGNBP2
	FAIM	NDRG3	CNOT10
	USP8	CCDC25	SNAP29
	PLIN3	NPC2	MLYCD
	SUGP1	ALKBH5	GFER
	PCNP	PQBP1	ABL1
	BAG1	SNCG	GALT
	SGTB	KIAA1217	EIF4B
	UBXN7	LBH	DYNC1LI2
	TSSC4	POLG	ZFAND5
	CAP1	HS1BP3	OTUB1
	CCDC25	CCDC85C	TRAPPC4
	MDH1	HMGN1	BCS1L
	STRN4	TBCA	CHM
	CWC15	RCOR1	SRR
	FNBP1L	RAB11FIP5	SNX1
	BAP18	CLASP2	NAE1
	GOLGA4	SHARPIN	HDGFRP2
	TMA16	VTN	DDX31
	EIF3H	LSM3	SMC6
	ADAM17	AMACR	IFI16
	STK3	DYNLRB1	YY1
	MFAP1	CTDSPL2	PGGT1B
	DUT	CRK	CAPN7
	NDRG3	SLC25A46	PPIL3
	NDUFB7	COA5	PPP1R7
	SNX1	SYAP1	WDR77
	PSMD10	KTN1	CPT2
	ORC5	MSH3	MOV10
	ZC3H14	SUZ12	UBR1
	ARHGEF12	PAXIP1	WDR37
	MMADHC	CAST	ARHGEF12
	MAPRE1	FBXO28	USP8
	CBX1	MAP4	TMEM165
	OTUB1	GALM	PLXNA2
	TIPRL	STK33	RNPEP
	CAST	GOLGA4	LPHN2
	KTN1	CNOT3	BAG1
	SLC37A1	USP8	ARHGAP17
	TCEAL4	TACC1	ARNT
	NR2C2AP	PSMD10	NECAP1
	CHCHD10	EMC1	PRCC
	DNAJC8	PEG10	CAST
	PTK2	UBL4A	C6orf106
	ALKBH5	ERCC5	TSC22D1
	TAGLN	EIF1	PLBD1
	IRF2BP2	FAM118B	ATP5S
	TBCC	CAPZA2	MRPL41
	TACC1	FKBP10	HAPLN1
	SORT1	SRR	HSD17B12
	TMOD3	STRN	DHRS7
	RNF167	EIF4B	TIPRL
	CRK	PLEKHM2	ITPR3
	KANK4	TBCC	UTP11L
	MRPL54	NUP153	DGKZ
	WAC	ZNF185	TMA16
	GPC6	COMMD10	PAG1
	SYAP1	SDK2	HTATSF1
	BCAM	SELO	GRB10
	UBQLN2	PRKD1	TXLNA
	NUBP1	MAGI1	TENM3
	LSM3	CA13	BICD1
	COA5	TMED8	LACTB
	KIAA1217	DPY19L3	KIAA2013
	CLIC6	SUGP1	VWA9
	PAXIP1	SNX1	STXBP3
	MAP4	TMOD3	CWC27
	PLEKHA1	CBX1	RPS15
	BOLA1	SGTB	HNRNPLL
	CNOT3	DENND4C	LLGL1
	TMOD1	PTMA	ANKMY2
	GUF1	CGN	TRIM21
	YTHDC2	UBL7	LMNB1
	SRC	PLEKHA1	POLR2B
	HMGN1	NBN	CLINT1
	NCK1	UBQLN2	PDCD10
	B4GALNT3	TSSC4	ARMC10
	CCDC85C	PICALM	ANGEL1
	NHP2L1	WDR74	SUPT4H1
	LACTB	MAP1B	PPP2R4
	CAPZA2	POM121C	LETM1
	ZNF185	DYNLT3	LSM12
	TTC26	SLC27A2	GOLGA3
	MYCBP	PLOD3	ZC3H14
	SLC38A10	SRA1	GLA
	CAB39L	ZFAND5	VPS26A
	POM121C	PIH1D1	YLPM1
	ARRB1	ELF2	TRMT6
	LPP	MRPL43	MYO1B
	METAP2	PHYH	PFDN2
	DYNLL2	DCDC2	NUBPL
	TBCA	ZC3H14	GABPA
	ZYX	ZNF592	CRELD1
	NUP153	TJP3	RAB3IL1
	ZNRF2	SEC13	TSSC4
	CDC42BPA	FAM184B	FXR1
	LSM5	DIABLO	TTC5
	SF3B5	STAM	GSTT1
	NPC2	NAPB	CASK
	NCOR2	PPP2R4	EIF2B5
	EIF4EBP1	AVEN	FAM169A
	TMED8	B4GALNT3	RDH13
	PQBP1	CUTC	NDUFV3
	PLOD3	RPS6KA1	PPA1
	GGNBP2	ANPEP	RCOR1
	DYNLRB1	MAPRE1	TCEB2
	DCTD	RBM19	BTAF1
	NAPB	NDUFAF2	ACSF3
	HCFC1	GSTK1	PDZRN3
	CAMSAP3	OTUB1	FBXO28
	OGFOD1	EIF4ENIF1	BIN1
	CIZ1	KIF21B	PFDN6
	MB21D2	ERMP1	SAFB
	UBL4A	RNF2	STRN3
	TMSB10	DSG2	CAPG
	TNRC6B	FUBP1	CGNL1
	MGAT3	NRP2	MRE11A
	TMEM237	SMC5	NUDCD3
	R3HCC1	ARL6IP4	GABARAP
	LPHN2	KIAA0319L	NCOA2
	UBFD1	DDAH2	GOLM1
	SBF2	YWHAE	TRPM1
	FST	SNRPF	ZFP91
	HSD17B4	DPCD	SNRNP27
	HNRNPH1	C6orf106	MPP7
	CAD	USP36	RNF213
	USP7	BCAM	PHF3
	XRCC5	LMTK2	SH3BP4
	COL5A2	BOLA1	RARS2
	CSE1L	CLIC6	SURF6
	SPG11	C12orf43	EPS15
	SS18L2	SNX8	BCCIP
	FYCO1	LACTB	FAM114A2
	SLC27A2	MDH1	SPAG9
	SLC2A3	PHLDB2	SNX8
	ITGAV	HMGN3	MORC3
	ANLN	DNAJC8	MID1
	DHX15	CAP1	YTHDF2
	GPC2	GIGYF1	ATPAF1
	EPS8L2	ARHGEF12	SAYSD1
	MYH10	TMOD1	IFT122
	COA4	CPSF6	MRPS18A
	BACH1	REEP1	GPX2
	GPCPD1	EPS15L1	NRP2
	SLC25A13	RBM22	NDUFAF3
	GNL3L	PLIN3	LYN
	TJP3	NDUFA12	PPP6R1
	RPA1	CADM1	SLTM
	GTPBP6	REL	TENM4
	DNMT1	RGPD5	ATP6V1H
	SF3B2	TOR1B	ATP2B1
	NOL9	ATP2B1	RBM22
	SDC1	ARHGEF2	PRMT6
	BDH1	PIGO	PPIL1
	HMGCS1	BTF3	SEC13
	TRIM28	SBF2	KDELC1
	CENPV	SLC38A10	GID8
	EHBP1	BCLAF1	CHTF18
	TRAPPC13	ANGEL1	ANK3
	PLCD3	STX12	CNBP
	FAM134A	PI4K2A	FIBP
	INTS6	PRCC	GNPNAT1
	LAMA1	SPAG9	BRD2
	IPO9	FAM107B	DENR
	HECTD1	HN1L	CASC4
	FAM160B1	LRRC8D	SRI
	MCM4	AKAP2	TAOK3
	SPC24	MTDH	POLR2I
	SRRM1	DHRS3	GPALPP1
	INTS7	AMFR	CALCOCO2
	HOMER3	GSTP1	MED24
	RPL32	H2AFY2	DCUN1D1
	POLR3F	TAF4	HMGCR
	ROCK2	RPRD2	ENDOG
	GLMN	MAVS	RPS17L
	MDN1	OSBPL1A	CWF19L1
	HTATSF1	CNTROB	MASTL
	KATNA1	MYO6	KDM8
	RAB23	RAB11FIP4	PCF11
	TCERG1	CBLL1	CLCC1
	GPS1	NFATC3	TRAPPC9
	RAF1	CEP250	STX12
	ARID1B	ACTR1B	IPO9
	MALT1	SUB1	ZC3H15
	PLGRKT	NUP214	YWHAE
	CCAR1	LPP	LNP
	LIN28B	CAPRIN1	EIF3G
	UTP15	NCOR2	SLC25A46
	RAB34	ROCK2	EIF4ENIF1
	MRPS31	HGS	KDM3A
	NUP210	YTHDF2	AP3B2
	WDR12	YLPM1	IARS
	RTN4	LENG8	RBM45
	NSUN5	CPD	RPL22L1
	HNRNPH2	SLTM	OLA1
	MMS19	CACNA2D2	TCEA1
	DOHH	RBM42	PCK2
	C7orf43	NGLY1	MAPKAPK2
	RCL1	BAG1	SNRPD2
	KPNB1	MTPN	HEATR5B
	PCNA	ATE1	YWHAB
	GOLGA5	CAMK2G	CHAC2
	PAICS	SHOC2	EWSR1
	STOM	IGBP1	PRRC2C
	PRKAB2	SCRIB	RRS1
	HLTF	DDX10	YBX3
	PSMB3	GLB1	YBX1
	HSP90AB1	GMFB	SCRIB
	ADPGK	ATP6V1G1	ILF3
	DNAJC10	MLLT4	SETD3
	COL18A1	ZRANB2	PLXNB2
	EMC2	PLOD2	STK38L
	ARHGAP21	IGFBP7	PLEKHM2
	PHYHIPL	DNAJB4	ANKRD27
	ELAC2	LIG4	GALNT7
	RFX3	AFTPH	HEXIM1
	MED1	PAWR	KLHDC4
	MRPS16	SAFB	ABR
	PDS5B	CWC15	C16orf13
	RALGAPB	TERF2	STT3B
	SDK2	STXBP4	ALDOC
	FSCN1	SCAF11	CDH2
	LUC7L3	ACIN1	EPB41L3
	SMIM19	RPS6KA3	CPOX
	ZNF592	IRF2BP2	OCLN
	UBR5	YBX1	CDK4
	TLN2	INO80E	CDC5L
	WDR62	IFT20	RAB3GAP1
	BUD31	SYNRG	PAF1
	GABPA	CDC42BPA	TAF15
	CLIP1	MMADHC	LEMD2
	SNRPE	GPAM	NUPL1
	CLSPN	C9orf78	UBE2Z
	PAPSS1	THRAP3	MNAT1
	P4HA1	RNF167	WDR44
	GTF3C4	LPIN1	MOCS3
	DFFB	CASK	RNF126
	POLA1	VEZT	ARL1
	POLR2C	SART1	GRAMD1A
	SRA1	EIF3G	POLR2G
	LRRC8D	UBAP2L	URB1
	CCDC51	SET	SMEK1
	PRTG	RAD23A	LRRC14
	MYO18A	RBM12B	ACTL6A
	SCARB1	NKTR	NUP214
	POGZ	ITSN1	NELFE
	U2SURP	COQ9	MX1
	KPNA2	PAF1	MAML1
	MYO9B	GSK3A	RANBP3
	SRSF9	MRPL54	RNF40
	ANPEP	CALD1	DNPH1
	FKRP	ARIH2	POLG
	LARP7	CASC4	XPNPEP3
	TRAM1	DUSP9	PDLIM7
	KAT7	MYEF2	PEX19
	FOXK1	ARF3	RABGGTB
	ASAP1	ARHGAP17	PHLDB2
	ATP6V0A2	SPECC1L	NDUFB8
	BSG	TRIP11	RBPMS
	C12orf43	YWHAQ	GOLGA4
	ZNF598	CTNNA2	HSP90AB1
	PIP4K2B	SLC37A1	COQ9
	NID1	MLTK	SNW1
	LRRC40	ROM1	CHD2
	ALDH1A3	TNKS1BP1	IMPACT
	SMARCA4	TCEAL4	PSMC4
	EBNA1BP2	HNRNPA3	MED25
	NKRF	PRKAR1A	ZZEF1
	NAT10	FMR1	LACTB2
	IARS	ATXN3	PAAF1
	PPP6R3	CFDP1	RSRC2
	PPP1R8	API5	STX5
	KPNA6	FABP5	UBAP2L
	DPYSL3	EIF3H	KLHDC3
	FANCI	DDX19A	C21orf33
	KNTC1	LMBRD1	KIF4A
	IGFBP7	TRIM21	RFX1
	POLD3	REPS1	KIF1B
	NUP188	STAMBP	PDIA5
	EMC10	NHP2L1	GLE1
	MAP7D1	LRCH1	DYNLL1
	DDX27	PDZK1	RPRD2
	RACGAP1	OCLN	AKAP11
	FLNA	CCAR1	BTF3L4
	CDK12	GOLM1	ZFYVE19
	SUPT5H	PCF11	GAS6
	SRCAP	SPATS2L	RNASEH2C
	CCDC71	NDUFB8	SP3
	TOP2B	RANBP3	NUP98
	BSCL2	HDGFRP2	PHF6
	TUBGCP3	NSMAF	SALL2
	CALD1	TBL1XR1	RTFDC1
	NAA10	LSM2	YTHDF3
	EXOSC10	NRBP1	ARIH1
	BAG5	SIPA1L1	RBBP5
	TLDC1	CHP1	MET
	ERLIN1	PTPRA	BRD3
	CCDC8	CAMSAP3	GPKOW
	RPP30	TSC22D1	HN1
	FLOT2	METAP2	WBP11
	KIF22	OS9	ERMP1
	ATP6V1F	PRKAB2	ASRGL1
	LAMA5	GPALPP1	CREBBP
	ZBTB21	OLA1	FARP2
	PPP2R5D	PPP1R10	PDE3A
	IGF2R	TRMT6	ZBTB10
	WDR18	NKIRAS2	MARK1
	ADCK4	SF3B5	BCR
	NSUN4	CCDC9	DSC2
	NAP1L1	RBM33	AFTPH
	IL6ST	OTUD4	CGN
	SRSF11	C19orf43	TJP1
	TBC1D14	XPNPEP3	NBEAL2
	WBSCR16	C14orf142	CTSV
	ADCY6	KIDINS220	WDFY1
	PKP4	SMPDL3A	AKR1C1
	MANBA	IRF2BP1	MSI2
	CSTF3	LTBP1	HSPA4L
	SUGP2	SLC7A8	CD47
	CNOT1	RRM2B	KLC2
	BHMT	PFDN2	STK33
	CDC42BPG	SCAF4	ARPP19
	QKI	RAVER1	ABCD3
	TDP1	YY1	WIZ
	FHL2	LSR	FUT8
	PSMD11	MPRIP	TBC1D4
	CDYL	HCFC1	WDR11
	CRABP2	AP1S3	SPIN1
	CLP1	HARS2	EDRF1
	U2AF1	HMGN5	UTP14A
	PKM	DDX59	DDX20
	OAT	MYO1E	CALU
	SH3BP1	GLRX5	NUP35
	GPATCH4	MERTK	ING5
	H6PD	AKAP11	VEZT
	ZMYM4	ARL6	PPP5C
	GLO1	TMEM168	USP47
	TCOF1	PSMC4	ARPC1A
	EPC1	PARVA	LMAN2
	COL12A1	CCDC88A	REPS1
	NKIRAS2	NUMA1	SF3A1
	CAAP1	NAA30	ILF2
	IFI16	PLXNB2	STMN2
	NEFM	MORF4L1	IFT88
	COX7A2	SF3A1	MTHFD2
	C18orf25	ECHDC1	DSG2
	FMR1	FAHD2A	NUFIP2
	DHX40	BDH1	ADRM1
	MCM6	FNBP1L	AQR
	TRIP13	FKBP1A	TMEM209
	SQLE	S100A13	RAD54L2
	ACTR1B	TCEA1	SRBD1
	PSMD12	UBXN7	SHC1
	USP36	ARF4	NDUFS3
	RPS26	TAOK2	EXOC8
	RGPD2	UGDH	DNAJA3
	DNAJC7	KIAA1524	TUFM
	CBX3	ILK	PTPN12
	TONSL	ADAM17	FKBP10
	SIRT1	GNPNAT1	SET
	SMARCB1	NEFL	APEX1
	RBM15	ENSA	ZBTB11
	CIT	RBM27	CAMK2G
	ESRRG	CYCS	CCDC12
	COL4A2	NR2C2AP	NUCB1
	NUDT10	MACROD1	NOSIP
	CYP2S1	MMGT1	DMXL1
	SLC1A5	HNRNPLL	SCAF11
	PREB	STAG2	ELF2
	POLR1A	MTIF2	PAXBP1
	CKB	TNFRSF19	DRAP1
	WIPF1	NUPL1	ALCAM
	DDX3Y	ARFIP1	CCDC104
	AGK	TMEM43	MTOR
	HEATR1	UTP14A	NUDT1
	SNRPA	YWHAB	AKAP9
	PTPRK	TIMM17B	NRBP1
	ASPH	PPFIBP2	PRKAA1
	MCF2	KDELC2	DCP1A
	POLR2A	RBBP5	SHOC2
	DIEXF	HS2ST1	TLK2
	GPX8	PAAF1	EPB41L1
	TRIT1	SVIL	PDHB
	B4GALT1	S100P	PPP2R5A
	TRIO	GOLGA2	ARVCF
	SMG1	GPKOW	PLOD2
	SUPT16H	NAA20	ATE1
	DDX6	NUP54	PHKB
	HN1L	A1CF	WDR48
	KATNB1	CNBP	PRKCI
	HDAC1	TAGLN	SMC5
	LPCAT3	OARD1	HK2
	RNGTT	UBE3C	PRMT3
	DHX37	NKAP	RTCA
	DDX41	S100A16	NT5DC1
	ADA	IFT88	PTPN23
	MOB3A	IDH1	MATR3
	HMGA1	NDUFB7	CALM1
	XPC	OCC1	STAG2
	ZNF512	RBM17	GAPVD1
	MNAT1	TSC22D2	LRRC16A
	ACACA	PDHB	GK
	LCP1	USP24	C1orf198
	RBM33	PPP6R1	MRPL21
	NEK9	TIPRL	LARP4
	DDX54	CREBBP	SPIRE1
	PSMB1	PDCD10	STRBP
	SLMAP	GNPAT	GOLIM4
	KIRREL	PHC2	MAPRE2
	EPHA4	GRPEL1	TSPAN9
	PPFIBP2	CUX1	TDRD3
	MGA	SETD3	DVL2
	BABAM1	GTF2H4	HMGN1
	HTT	ACSF3	SAMM50
	IGSF3	DFFA	CLASP2
	U2AF2	GLO1	DPP3
	CCDC88A	TXN	TXNRD1
	GIGYF2	ASAP1	NAA30
	EI24	AKT1	PPP3R1
	FAM60A	PPP6R3	RAB32
	TRMT1L	RBM8A	SON
	FANCD2	SERBP1	ENSA
	FDFT1	ZFP91	NTMT1
	PHF21A	UGGT2	STXBP2
	SLC25A29	SNAP29	LMTK2
	BRD7	MPDZ	APP
	HARS2	HMBS	NDUFAF4
	TIMELESS	DNAJB11	SYNCRIP
	PRPF19	ILF3	MRPL20
	MYOF	DLAT	KIF11
	BTF3	NCAM1	BAZ1A
	KTI12	FNTA	WDR7
	HMCES	DYNC1LI1	MPP5
	WAPAL	R3HCC1	STMN1
	URB2	PKP2	DLST
	PRPSAP2	POLR2G	PARVA
	CEP170	TPM1	GRHL2
	SMYD3	PHF21A	SART1
	SDAD1	DYNC1I2	CSTF1
	FBN2	NMT1	SEL1L
	ANP32E	GOLGA5	FKBP1A
	CBX8	UTP11L	DNAJC16
	KRR1	TOR1AIP1	NAA25
	PDPN	PIKFYVE	MTX1
	RBM4	ARRB1	TNFRSF19
	HEATR2	KDM8	UBL7
	FGFR1OP	CBX8	S100A13
	SMG6	GOLGA3	TAF4
	POLE3	GLUL	SRSF10
	EXOSC3	YBX3	SCAMP3
	GLIPR2	TRMT61B	NMT1
	TTC13	FIP1L1	PNPLA6
	MEGF6	MEX3C	GPBP1
	BRAT1	SNRPD2	PXN
	PPP1R9B	MRPL49	ARID1A
	TOP2A	MAK16	STK11
	DECR2	SLK	CBLL1
	TTLL12	CLIP1	SERBP1
	PBRM1	ATP6V1H	DBR1
	TMEM98	RBM45	SEH1L
	TAMM41	APP	MED28
	SPTLC1	VPS26A	LEPREL1
	RBBP4	WARS	KDM5C
	IKBKAP	MOB2	SDF2
	SLC16A1	CDC5L	RAVER1
	GTPBP2	SLMAP	HUWE1
	DENND6A	CHD2	INTS8
	EXOSC4	APEX1	DDX19B
	CTPS1	SLC27A3	ACAP2
	STX8	ODR4	PPP3CB
	GTF2F2	ANKRD17	KIRREL
	LSM4	SDC1	OPA1
	MRPL3	AMPD2	CCDC97
	NXT1	SAAL1	PPP2R1B
	BAZ2A	DVL2	MVD
	RPS14	MAX	UBQLN4
	QRICH1	CWF19L1	SYNJ2
	EHMT2	LDHB	CSRP2
	MAD2L1	CAPN1	FNTB
	ACSL3	PDE3A	KLC4
	TLK1	CPSF7	FIP1L1
	MDC1	SRC	ZW10
	PRKAR1B	ATXN7L3B	MRPL39
	GOLGA3	MTHFS	MYH10
	AAAS	ZBTB21	RSL24D1
	FUT8	ZNF830	VTN
	NUP85	FAM84B	PNPT1
	NEFL	GGNBP2	PEG3
	ELP2	ASRGL1	DHRS3
	BRD4	WDR18	JAG1
	BRIX1	CHM	ATXN2
	STOML2	GTF3C2	HIST1H1E
	EXOC4	TAOK3	TP53I11
	POLA2	EWSR1	EFNB2
	DTYMK	RSRC2	MMADHC
	ZNF579	MACF1	FAM115A
	MRPL43	MAP1S	MED1
	DDX52	LSG1	CLDN18
	ABT1	EXOC3	SMG8
	DHX8	DUT	APTX
	TOE1	DYNC1LI2	MDN1
	TBL3	CAPZB	PREP
	STAU2	RPRD1B	TSG101
	SMG9	MSI2	C14orf142
	PLCL1	ANKRD16	RBM15B
	NOP2	GATC	S100P
	PNO1	NDUFAF4	TERF2
	METTL3	EHBP1	UTP20
	SMN1	COPS8	ZC3H8
	CHD1L	YOD1	ZBED3
	NCBP2	AKAP13	DUSP9
	VARS2	PRRC2C	NHEJ1
	POP7	UNG	IPO7
	TEX10	XPC	BCOR
	YOD1	GNA13	PPIP5K2
	BLMH	VCP	NMD3
	MOCS3	SS18	CAMKK2
	ZNF638	PYGL	POLR2K
	LSM12	PAXBP1	PAPOLA
	DHCR7	CAMKK2	PSPH
	AK6	PTBP3	OGFR
	MST4	TBCK	EEF1E1
	LIN28A	TRNT1	TMTC4
	PIKFYVE	DHX38	MTHFS
	DCLK1	DDI2	AP3D1
	RCC2	NUBP1	SNX4
	GNE	RARS2	MYCBP2
	ZC3H13	SYNJ2	MRPS6
	TRAPPC5	ORC2	ACY1
	PEX14	SHC1	PLEKHA5
	KIAA1211	MIER1	TCP11L1
	MAT2B	USP47	TP53BP2
	BMP3	MTAP	SAP30BP
	GATAD2A	SCYL3	SPTBN1
	KDELC1	KLC4	RRAS2
	ABCF2	ACSF2	TOMM22
	NFATC3	SLC12A7	PPP1R14B
	INADL	EHD1	ZRANB2
	SNX30	MXRA7	PPFIA3
	ARHGEF16	CTNNB1	OCC1
	PHF14	NCOA2	SERPINB5
	CCDC6	BPHL	PIK3C3
	EIF2AK3	TNRC6B	GPT2
	SMPD4	OPLAH	ARHGEF2
	BYSL	CLPP	SNX6
	DIS3	SPHK2	PSIP1
	STRIP1	GPBP1	NACC1
	L1TD1	SMARCC2	OSBPL1A
	TRUB1	LRRC16A	FAM84B
	NAE1	MARK2	AARSD1
	GCLM	VANGL1	TRMT61B
	FLAD1	RNF214	CAPZA1
	DDX39B	UNC13B	RBM17
	ATG3	PC	STAMBP
	MEX3A	HNRNPA0	GINS2
	JADE3	GUF1	HELZ2
	ENOPH1	PSIP1	NT5DC2
	RABAC1	TJP1	PI4K2A
	TBC1D13	SMNDC1	LYRM7
	USP48	APEH	MED12
	CKS1B	MED29	HERC2
	EIF5	SEL1L	FABP5
	HSPG2	ANK3	RBM27
	STAM	RAB32	VKORC1L1
	MSH2	VIM	QARS
	CPVL	SLC35B2	L1TD1
	CELF1	ZC3HC1	ERCC5
	RBM28	FKBP9	PLXNA3
	ASH2L	ZZEF1	GATAD2B
	ARFIP1	EEF1E1	SVIL
	POSTN	RNF14	ILVBL
	PSMD6	CHCHD10	ARHGAP18
	AACS	MYL12B	LRP1
	TFAP2E	RBM25	TOMM70A
	FMOD	CUEDC2	RAD50
	CHD3	SRBD1	SH3KBP1
	HNRNPAB	PGP	RBM42
	MFGE8	TES	SEZ6L2
	TRIP6	SDCBP	PPP2R2A
	BOP1	TBC1D23	SELO
	COL2A1	PRPH	SF3A3
	BAX	XPO4	EIF4G1
	CHEK1	CALU	SAAL1
	TMEM192	FLYWCH2	PTGR1
	ING5	ARID1A	IFT80
	PGD	MEGF6	NONO
	MVD	SCP2	CAMSAP2
	RPS4Y1	TTC26	SF3B3
	CCDC94	EPS8L2	SKIV2L
	DNAJB4	ROBO1	PPFIBP1
	USP19	DR1	RALGAPA1
	ZNF280C	RTN4	PLD2
	RFC4	ANP32E	GEMIN4
	ZMYM3	RBM34	KLC3
	ARRB2	NUP35	DPH5
	STXBP4	PLCD3	CA13
	PDS5A	LAP2A	ATP5F1
	SOX17	PRTFDC1	SMNDC1
	PELP1	ATF7IP	ZNF346
	ARID3A	CECR2	PEX11B
	GTF3C3	ATP5F1	RC3H1
	INTS8	ZBED3	ECHDC1
	CBL	ACAP2	C19orf43
	GPC3	EPC1	TBC1D23
	COPS7B	DENR	NKTR
	CRTC2	DDX19B	DHX35
	KMT2D	SIAE	MID1IP1
	NID2	TOMM22	ODR4
	MRPL18	STX8	ZNF462
	IPO11	SEH1L	IGF2R
	SELRC1	FAM114A2	MTPN
	AMFR	IFT27	HEATR2
	TXNDC9	RAB23	NME7
	IWS1	TNC	PPP2CA
	ACACB	STK3	ERAP1
	CCDC86	SRP9	WARS
	LYAR	HEXA	ZNF830
	USP22	BID	KIAA1217
	TFDP1	FAF1	RBBP7
	NUDCD1	MVK	PGM2L1
	TBL1X	NUFIP2	RPAP3
	TLE3	GNAI3	TRAPPC8
	GAK	CAPZA1	QTRT1
	DPM3	MYO1B	HDAC7
	KIF2A	TP53BP2	ITGAV
	HK2	MTR	AKAP12
	CTSC	TXLNA	QRSL1
	RIF1	CALM1	NXN
	FAM83H	PPIL3	EXOC3
	YBX2	TNFAIP8	MAPK14
	SLU7	ALCAM	PRKCD
	RRP1	C7orf55	ARPC5
	SIVA1	UBR1	SIRT6
	RPP40	INPP5K	MRPL18
	ITGA6	DNPH1	LYAR
	RCOR2	RCBTB1	MFGE8
	CRTAP	UBA2	SPON1
	HMGXB4	NFU1	SYNRG
	POLE	NUDT10	FKBP4
	KDM4A	TBC1D4	MAGOHB
	AKAP1	GBF1	VAC14
	TM9SF4	SRI	RUFY3
	FRAS1	NAA25	ATF7IP
	GNL2	SUDS3	EBAG9
	ARL6	TSPAN9	TFIP11
	CLUH	CAMK2D	TTF2
	CBX2	RTFDC1	ITGA2
	FBXO22	RAB6C	PALM
	CYFIP1	MFN2	SLC12A7
	SUGT1	BAZ1A	ZFR
	TSC2	PSMB1	DFNA5
	CDC27	GAK	EIF5B
	PNKP	CLCC1	CNN3
	MFF	MRPS26	SMAD5
	MRPL20	CNN1	GRWD1
	CDC23	WBP11	NPTN
	ZNF326	PTPN12	ZNF609
	CDK11B	TAF6L	METTL16
	CXXC1	MYCBP2	TBCK
	FAM96B	TCP11L1	NR2C2
	DNMT3A	POLE3	SCYL3
	ABCC4	RABGGTB	DDX42
	MRPS11	BIN1	SPG20
	RBM5	ARID1B	FERMT2
	CHMP7	NACA	MRPS30
	RPL36A	ITCH	NRD1
	NEU1	C16orf13	PTGES3
	ECT2	BCCIP	ABCB7
	WDR33	PEG3	BANF1
	TMEM30A	SOGA2	RPRD1A
	HAUS5	PLD2	SCAI
	RRM2	SPEN	GFPT1
	ARMC9	UIMC1	KLF13
	PGAM5	PLEKHA5	RCBTB1
	CDK5RAP2	NOSIP	FGD4
	COLGALT1	LSM14A	CMTR1
	INCENP	VPS4B	ITPKC
	PLCG1	LPHN2	PUM1
	TACC3	UBE2NL	DYNC1I2
	VPS18	DLGAP4	KDELC2
	PAN2	ARID4A	HAUS5
	TMEM2	THG1L	C7orf10
	UBAP2	DDX42	DICER1
	CASP3	FAM115A	LRRC1
	ERC1	KIAA1143	THOP1
	PDCL3	TXNRD1	COMMD10
	SPTLC2	PTPRK	PDE5A
	UXS1	SPATS2	STX17
	RNPS1	MAPK8	MRPS34
	GYS1	CUL4B	APOC1
	AGRN	SNIP1	SHARPIN
	CDK5	WIZ	MPZL1
	ARG2	CEP170	GTF3C4
	XRN2	ZC3H18	RNASEH2B
	SERPINH1	INTS9	PANK1
	PRCP	TENM4	PAK2
	CIRH1A	STRIP1	PBK
	TRIP10	WNK1	DOCK1
	SMCHD1	GFER	NAA15
	DPYSL4	DST	CD2BP2
	KIFC1	STMN2	TRIM25
	PSEN1	PGGT1B	FKBP9
	UTP6	GIGYF2	MYO18A
	RAD18	MRPS11	ARID4B
	NLN	FAIM	DNAJC13
	RFC1	MGAT3	RSBN1L
	B3GALTL	MYL3	SLC25A10
	KIAA1958	MYD88	ACIN1
	SNRPB2	POLR2K	NDC80
	GINS2	WDR48	GALE
	AK4	MAPRE2	AHSA1
	TMEM132A	EPB41	NOC2L
	TIMM23B	SH3KBP1	INPP5F
	UBTF	BRD3	ZNF385A
	MBOAT2	ALYREF	ARHGEF18
	DDX18	MARCKS	RING1
	INF2	ZC3H7A	C7orf55
	RBPMS2	ZNF618	ANAPC1
	TADA3	MRPL3	OXNAD1
	PSMB2	MLYCD	NUP50
	FAM118B	EIF5	CFDP1
	PAFAH2	THOC1	DKC1
	NCAPG	RBM10	CPSF4
	PPAT	KTI12	LRPAP1
	DYSF	NDUFAF1	PKP2
	ALS2	YTHDF3	MAPT
	CTDP1	TPM4	NELFA
	ARHGAP35	RBM26	NAA50
	RBMS3	MYOF	LIG1
	CSK	FAM114A1	UBE2O
	GTF2B	ZFR	VWA8
	DNAJB6	GTF2F1	GMPS
	COIL	CISD2	DPCD
	EHMT1	STX17	RAP1GDS1
	TPM2	IDI1	ADNP
	ZNF618	TTC13	NOP16
	TP53BP1	SNX30	SCRN3
	EPCAM	C7orf10	TCF25
	TMEM201	RAD21	MRPL46
	DPF2	TATDN1	KIF21A
	SPINT1	KANK4	FAF1
	AGAP1	BRD2	SIRT5
	USP10	SMAD5	CDK7
	SOAT1	GNE	THG1L
	RRP1B	APTX	CHCHD5
	EIF2D	LGMN	MRPL35
	DCK	TLK2	RPUSD2
	FNBP4	TXN2	GPC3
	METTL13	SERPINB9	DMXL2
	COBL	RBM15B	ZGPAT
	ZNF219	QTRT1	INTS3
	RRP9	TRIP12	CNTROB
	NOP14	ESRRG	CNNM3
	MT-ND6	TSG101	AKAP13
	GPT2	SBF1	THOC1
	TOP1	PSME4	ATXN10
	ATXN2L	MYL9	NUMA1
	TMEFF1	UBQLN4	GLS
	LRPAP1	UNK	RRP12
	PABPN1	STAU1	RBM19
	PCYT1B	EPPK1	GTF2E2
	PRPF4	PTK2	NAV1
	TUBA1C	SPATA5L1	FLRT3
	SMARCD2	PLCL1	UNG
	DHTKD1	COBL	MPRIP
	TRIM24	SOAT1	DLGAP4
	RRM1	APOC1	ATP11C
	SLC7A3	HEXIM1	KIAA0319L
	DGCR14	CCDC12	TRNT1
	GDPD1	MTIF3	RELL1
	ISY1	POLDIP2	AHCTF1
	GRPEL2	ARID4B	XPOT
	MED24	CNN3	ENAH
	PUS3	NAT1	AP2M1
	MPZL1	KDM3B	NO66
	NUDT16	ATP11C	HNRNPK
	RHBDD1	CEP85	GLUD2
	AVL9	MRC2	COPS5
	NVL	TRAPPC4	TMEM168
	RASA1	CMTR1	TDRD7
	LUC7L	DCUN1D1	CTPS2
	MAGED2	METTL3	SLC27A3
	NUP88	ENAH	TNKS1BP1
	ADD3	TYMS	NOP9
	WNK1	GPATCH8	EPB41L2
	FNBP1	NEXN	THRAP3
	GCC2	CCDC6	NAP1L1
	DDX24	SUMO2	TRIP12
	UBE2I	RSL24D1	GTF2F2
	HSPA14	SAP30BP	OTUD4
	SH3PXD2B	SPARC	CPSF2
	TARS2	RBBP7	NUP133
	THOC6	EBAG9	CDC20
	DIAPH3	RABGAP1	OS9
	PRPF3	ZNRF2	NASP
	RASAL2	TMEM201	RNF14
	HEXIM1	RNASEH2B	ROCK1
	GLDC	PHACTR4	DNAJA1
	RBM34	GREB1	TPP2
	F3	AIF1L	C9orf78
	IPO4	LRCH3	PSMD4
	WTAP	POLDIP3	DST
	RELA	DDX20	DAP3
	NFATC2IP	CSTF3	UNC13B
	DHCR24	STXBP2	TSC22D2
	DGAT1	GTF2B	RANBP2
	LEPREL1	CDC42BPG	SBDS
	POLR1E	FXR2	AGPS
	DEGS1	PTPRF	KIAA0020
	ZMYM2	TFIP11	RB1
	EXOSC7	PCYT2	PRRC2A
	BPTF	PSMB2	GRSF1
	SPAG5	TAF15	TRIM5
	MAGOHB	WDR77	LSM14B
	CCS	ARG2	PDCL
	CDH4	PDCL	VANGL1
	DDX50	NT5DC1	ABI1
	PYGO2	BANF1	BIRC6
	PRC1	ZNF385A	C21orf59
	NUP205	COIL	TYMS
	VSNL1	CDV3	GANAB
	GUK1	NUP133	RPAP1
	GSK3B	DFNA5	DYNC1LI1
	UBE2E3	NUP50	MRPL43
	LUZP1	PSMD4	C6orf211
	CEBPZ	TMEFF1	ZNF281
	CHEK2	ISY1	ARMC6
	RHPN2	KCTD15	CDC42BPB
	TNPO3	CAND2	MTTP
	POLR3C	PRKCD	NAT10
	ITGA5	NEDD4	SPATS2
	EXOSC8	VPS25	DPY19L3
	RAB43	PRRC2A	PSME3
	KBTBD8	LRPAP1	FILIP1L
	ACTA1	STK38	ZC3H7A
	USP11	NFATC2IP	SNCA
	S100A14	HNRNPA1	ADSS
	TUBG1	PPP3R1	PPP4R2
	AMACR	ARSB	LARP7
	ATRX	KDM4A	ARID4A
	ANKLE2	GDPD1	ZNF423
	TNPO2	LAMB1	UBE3A
	DNAJC2	PHAX	GEMIN2
	EXOSC6	PAPOLA	CPD
	RBMX2	NXT1	FAM105B
	GRB10	FBXO22	CUX1
	NSD1	EXOSC7	TBL1XR1
	ZNF207	INPP5F	DDX46
	C16orf87	ZNF609	RUFY1
	BMP2K	AMOTL1	ABCF1
	APLP2	GPX2	NGLY1
	KCTD15	GTF2F2	MACROD1
	MVB12A	AGRN	DDX59
	NEDD4L	MICAL3	CDK2
	TRRAP	ZC3H13	PLCB3
	C4orf27	NCAPG	DHX38
	HSPBP1	CHMP4A	PSMD2
	PON2	OGFR	FUBP1
	HACL1	ZNF326	NOLC1
	TRIM71	APLP2	PHF20
	FAM49B	PBX2	CLPP
	GTF3C1	DPYSL5	NOTCH2
	WDR3	GID8	MRPL54
	LIG1	HSPA1L	CKAP5
	SBNO1	DHTKD1	VTCN1
	MYBL2	DEGS1	WDR74
	DHX36	SMC6	IL6ST
[truncated: 1,039 more rows]
