# Supplementary material for: Encapsulation boosts islet-cell signature in differentiating human induced pluripotent stem cells via integrin signalling
Source: Sci Rep. 2020 Jan 15;10:414. doi: 10.1038/s41598-019-57305-x (PMC6962451; doi:10.1038/s41598-019-57305-x)
Supplement: Supplementary file 4 — Supplemental Table 3. [file 41598_2019_57305_MOESM4_ESM.xlsx]

## Sheet: Sheet1
VENN LISTS:
Differentiation Cocktail Effect (1) vs Early Encapsulation Effect (2) vs Late Encapsulation Effect (4) - Figure 4a				Early Encapsulation Effect vs Late Encapsulation Effect - Figure 4b
(1,2,4) - 210 proteins - left panel	(1,2) \ (1,2,4) - 294 proteins - middle panel	(1,4) \ (1,2,4) -69 proteins - right panel		COMMON - 2048 proteins - left panel	ONLY IN EARLY ENCAPSULATION EFFECT - 507 proteins - middle panel	ONLY IN LATE ENCAPSULATION EFFECT - 989 proteins - right panel
A1CF	ACAD8	AAAS		A1CF	ACAD8	A1BG
ABCD3	ACAT1	AACS		AAR2	ACAT1	A2M
ABRAXAS2	ACSS1	ANAPC5		AARSD1	ACP1	AAAS
ACAD11	ACSS2	ANLN		ABCB7	ACSS1	AACS
ACTA1	ACTR1B	AP3B2		ABCC4	ACSS2	ABHD11
ACY1	ADA	ARL6IP5		ABCD1	ACTR1B	ABHD12
ADAM17	ADAMTS9	ARSA		ABCD3	ADA	ABHD14B
AFP	ADI1	ASPSCR1		ABCF1	ADAMTS9	ABHD16A
AGL	AIF1L	BCAS2		ABCF2	ADI1	ABL1
ALDH1L2	AKAP2	C4BPA		ABI1	ADPRHL2	ABLIM1
ANKRD44	AKAP7	CFC1/CFC1B		ABR	AFG3L2	ACACA
ANO10	ALKBH5	CHGB		ABRAXAS2	AIF1L	ACADM
APEH	ALPL	COL3A1		ABT1	AKAP2	ACADSB
ARF4	AMPD2	CPA1		ACAA1	AKAP7	ACBD6
AS3MT	ANKFY1	CRIP2		ACACB	AKT1	ACP2
ASRGL1	ANKRD17	CTRC		ACAD11	ALKBH4	ACPP
ATP8A1	AP1S3	DGKZ		ACADVL	ALKBH5	ACSL3
B4GALT4	API5	DHCR24		ACAP2	ALPL	ACTL6A
BANF1	APOC3	DHX15		ACAT2	AMPD2	ACVR1
BIN1	APOL2	DPYSL3		ACIN1	ANKFY1	ADAMTS1
C6orf106	ARL2	EARS2		ACLY	ANKRD17	ADH1C
CAP2	ATAD3A	ELP1		ACOT13	AP1S2	ADO
CASP3	ATP5MD	ERP27		ACOT7	AP1S3	ADSL
CCAR1	ATP5MF-PTCD1	ESRP1		ACOT9	AP3M1	AGO1
CCDC155	AZGP1	FTSJ1		ACSF2	API5	AGTRAP
CD9	B3GLCT	GCG		ACSF3	APOC3	AHCY
CDH1	BCL2L1	GGA3		ACSS3	APOL2	AIMP2
CELA2A	BID	GLMN		ACTA1	APRT	AIP
CELA2B	BTF3	GNAO1		ACY1	ARF3	AKAP9
CEMIP2	BUD31	GNL3L		ADAM17	ARL15	AKR1C3
CHCHD7	BZW1	GOT2		ADAM9	ARL2	AKR7A2
CNN2	C9orf64	GPHN		ADCY6	ASS1	ALDH3A2
CNN3	CALD1	GPS1		ADCYAP1	ATAD3A	ALDOC
COA3	CAMK2D	GTPBP1		ADD3	ATP11A	ALG2
COMMD6	CAND2	HELLS		ADGRL2	ATP5MD	ANAPC5
COX6C	CAP1	HNMT		ADNP	ATP5ME	ANKMY2
CPE	CAPRIN1	HSD11B2		ADPGK	ATP5MF-PTCD1	ANLN
CRYM	CAPZB	IAPP		ADRM1	ATP5PO	ANXA3
CSRP2	CCZ1/CCZ1B	IGFBP5		ADSS	ATP6AP2	ANXA5
CST6	CD44	LIN28A		AFDN	ATP6V1F	ANXA6
CTSZ	CD59	LNPEP		AFP	ATP6V1G1	ANXA7
CUL4A	CENPH	MECP2		AFTPH	ATXN3	AP3B2
CXXC1	CHDH	MED23		AGAP1	ATXN7L3B	AP3S1
DDX20	CIP2A	MGAT1		AGK	AZGP1	APOA1
DHFR	CISD2	MRPS10		AGL	B3GLCT	APOA2
DLGAP4	CLIP1	MRPS14		AGPS	BCL2L1	APOA4
DLGAP5	CNN1	MSH6		AGRN	BID	APOB
DNAH14	COL4A1	MUT		AHCTF1	BLM	APOC2
DPH5	COLGALT1	MYLK		AHSA1	BMS1	APOOL
DR1	CORO1C	NLRP2		AK6	BTF3	APPL2
DUS1L	COX7A2	NNMT		AKAP1	BUD31	AQR
DYSF	CPNE1	NUP43		AKAP11	BZW1	ARFGEF2
ECHDC3	CPVL	PAM		AKAP12	C2CD5	ARHGAP12
ECM1	CRTAP	PDIA2		AKAP13	C9orf64	ARHGAP18
EEF1G	CRYAB	PLA2G1B		AKAP8	CACNA2D2	ARIH1
ENAH	CS	PLXNA2		AKR1C1/AKR1C2	CALD1	ARL1
ENDOG	CSTF3	POLB		ALCAM	CAMK2D	ARL3
EPCAM	CTCF	PSMD14		ALDH16A1	CAND2	ARL6IP5
FABP1	CTNNA2	PSMG1		ALDH1A3	CAP1	ARL8A
FABP5	CTNNB1	RAF1		ALDH1L2	CAPN1	ARL8B
FASTKD1	CTRL	RPL32		ALG1	CAPRIN1	ARMC10
FIP1L1	CUTC	RPL35		ALS2	CAPZA2	ARNT
FKBP10	CWC15	SCG3		ALYREF	CAPZB	ARPC1A
FLNC	CYCS	SCG5		AMACR	CBR1	ARPC2
FNBP1L	CYR61	SERPINA3		AMFR	CCDC85C	ARSA
GALM	DCTD	SERPINB5		AMOT	CCZ1/CCZ1B	ASAH1
GATAD2A	DDAH2	SLC17A5		AMOTL1	CD44	ASMTL
GCLM	DDX39B	SNAP25		ANAPC1	CD59	ASNS
GGCX	DHX29	UMPS		ANAPC2	CDC42	ASPSCR1
GINS2	DIABLO			ANGEL1	CDR2L	ATAD1
GJA1	DIP2B			ANK3	CENPH	ATAD3B
GLB1	DNAJC19			ANKHD1/ANKHD1-EIF4EBP3	CHDH	ATG3
GLUL	DPEP1			ANKLE2	CIP2A	ATP5F1D
GNMT	DTYMK			ANKRD16	CISD2	ATP5S
GOLIM4	DUT			ANKRD27	CLIP1	ATP6V1D
GP2	EHD1			ANKRD44	CNN1	ATP9A
GPC3	EI24			ANKS1A	CNOT1	ATP9B
GRB10	EIF3H			ANO10	CNOT3	ATPAF1
GSTA4	ELOC			ANP32E	COA5	ATXN10
HBB	EMC10			ANPEP	COL4A1	ATXN2
HINT2	ERG28			AP2A1	COLGALT1	B3GAT3
HNRNPAB	ETHE1			AP2M1	CORO1C	BABAM2
HSPA14	EXOSC10			AP2S1	COX7A2	BAZ1B
HSPA1L	EXOSC2			AP3D1	CPA2	BAZ2A
IGHA1	EXOSC4			APEH	CPNE1	BCAR1
IGKC	EXOSC5			APEX1	CPPED1	BCAS2
IGLC2	EYA3			APLP2	CPSF6	BCAT1
IGSF1	F11R			APOC1	CPSF7	BCKDK
INTS6	FADD			APP	CPVL	BCS1L
ITGAE	FAHD2A			APTX	CRTAP	BDH2
ITGB4	FAIM			ARF4	CRYAB	BIRC6
ITSN1	FAM107B			ARFGEF1	CS	BNIP1
IWS1	FAM114A1			ARFIP1	CSTF3	BOP1
KCTD14	FAM98B			ARFIP2	CTCF	BPNT1
KCTD15	FGA			ARG2	CTNNA2	BRSK1
KIFC1	FGB			ARHGAP17	CTNNB1	BSG
KIN	FLOT1			ARHGAP21	CTRL	BTF3L4
KPNA3	FMOD			ARHGAP35	CUTC	BUB3
KPNA4	FNTA			ARHGEF1	CWC15	C12orf10
LRRC1	GEMIN6			ARHGEF12	CYCS	C16orf87
LSM4	GGH			ARHGEF16	CYR61	C1orf52
LUC7L	GHITM			ARHGEF18	DCTD	C1QBP
MAN2B2	GLIPR2			ARHGEF2	DCXR	C3
MAOA	GLO1			ARID1A	DDAH2	C4BPA
MAP2K6	GLRX5			ARID1B	DDX19A	CAB39L
MAP7D3	GMFB			ARID2	DDX39B	CALCOCO2
MARS2	GNAI3			ARID3A	DENND4C	CAMSAP2
MED24	GNG2			ARID4A	DFFA	CANT1
MED28	GOLPH3			ARID4B	DHX29	CAPG
MFGE8	GSTP1			ARIH2	DIABLO	CAPN7
MICAL1	H2AFX			ARL6	DIP2B	CARHSP1
MICAL3	HARS2			ARL6IP1	DNAJB11	CBS/CBSL
MID1IP1	HDHD5			ARL6IP4	DNAJC11	CBX3
MPHOSPH8	HMBS			ARMC6	DNAJC19	CBX5
MPP5	HNRNPA1			ARMC9	DPEP1	CCAR2
MRM3	HNRNPA3			ARMT1	DPP4	CCDC43
MRPL18	HNRNPF			ARPC4	DRG1	CCDC71
MRPL35	IDE			ARPC5	DTYMK	CCDC93
MRPS16	IFT27			ARPC5L	DUT	CCT6A
MTTP	IGFBP2			ARPP19	EGFL7	CD151
MYCBP	IGHG2			ARRB1	EGFR	CD2BP2
MYO1B	IGHG3			ARRB2	EHD1	CD47
MYOF	IKBIP			ARSB	EI24	CDC37
NACC1	INCENP			ARVCF	EIF2AK2	CDK12
NARS2	ITPRID2			AS3MT	EIF2S3	CDKN1B
NDC80	JPT2			ASAP1	EIF3H	CDKN2AIP
NDUFA13	KTN1			ASH2L	ELMOD2	CEL
NEO1	LBH			ASNA1	ELOC	CELA3A
NMD3	LCP1			ASPH	EMC10	CELA3B
NMT1	LDLR			ASRGL1	EMC3	CENPF
NOP16	LRCH3			ATE1	EMC8	CENPV
NPTN	LSM3			ATF7	ERG28	CEP135
NT5DC1	LSM7			ATF7IP	ESYT1	CES1
NTMT1	LXN			ATL1	ETHE1	CFC1/CFC1B
NXN	MAIP1			ATP11C	EXOSC10	CFL2
OGDHL	MAP4			ATP1B3	EXOSC2	CGNL1
OTC	MBOAT7			ATP2B1	EXOSC4	CHCHD5
P3H1	MED10			ATP2C1	EXOSC5	CHEK1
PATL1	MERTK			ATP5F1C	EYA3	CHGB
PCYT2	MIPEP			ATP5F1E	F11R	CHMP4B
PDE5A	MOB3A			ATP5MG	FADD	CHMP5
PDLIM7	MPDZ			ATP5PB	FAHD2A	CHTF18
PEG10	MPP2			ATP6AP1	FAIM	CHUK
PHC2	MRPL15			ATP6V0D1	FAM107B	CIRBP
PHF6	MRPS26			ATP6V1H	FAM114A1	CLINT1
PHYH	MRPS31			ATP8A1	FAM129B	CLTA
PLBD1	MSH3			ATRX	FAM98A	CLTC
PLP2	MT1F			ATXN2L	FAM98B	CLUH
PM20D2	MYEF2			AUP1	FARSB	CMC2
POLDIP3	MYL12B			AURKB	FGA	CMPK1
PRKACA	MYL3			AVEN	FGB	COA4
PRKCD	MYL9			AVL9	FGG	COASY
PRMT1	NAA20			B4GALNT3	FHOD1	COG4
PRPF18	NAP1L4			B4GALT1	FLOT1	COL3A1
PSMA2	NCLN			B4GALT4	FLYWCH2	COMT
PSMB2	NDUFA12			BABAM1	FMOD	COPS3
PSMD11	NDUFAF2			BACH1	FN1	COPS6
PSME3	NDUFB7			BAG1	FNTA	COPS7A
PTPRN	NEXN			BAG5	GAK	COQ3
QPRT	NFU1			BANF1	GAR1	COQ8B
RAB32	NIPSNAP3A			BASP1	GEMIN6	COX15
RABGGTB	NKAP			BAX	GGH	CPA1
RAD23A	NLE1			BAZ1A	GHITM	CPNE3
RAP1GDS1	NOCT			BCAM	GIGYF2	CPQ
RBM42	NPC1			BCAP29	GLIPR2	CPSF3
RBMS2	NPC2			BCAP31	GLO1	CPT2
RBPMS	NPM1			BCCIP	GLRX5	CRELD1
RPL37	NSMAF			BCKDHB	GMFB	CRIM1
RPS10	NUBP1			BCLAF1	GNAI3	CRIP1
RPS27	NUDT4			BCOR	GNAS	CRIP2
RRP9	NUDT5			BCR	GNG2	CRNKL1
S100A13	NUP54			BDH1	GOLGA5	CRYBB1
S100A14	NUSAP1			BET1	GOLPH3	CRYBG1
SAP30BP	OARD1			BHMT	GPC2	CRYZ
SBNO1	OGFOD1			BICD1	GSTP1	CSNK2A3
SCP2	PAK1			BIN1	GTF2B	CSTF1
SGPL1	PDPN			BLMH	GTF3C1	CTPS1
SIAE	PDZK1			BLOC1S5	GTPBP2	CTRB2
SLC35B2	PGD			BLVRB	H2AFX	CTRC
SOD3	PGP			BMP2K	H2AFY2	CUL3
SOX17	PGRMC1			BMP3	HARS2	CUL5
SPART	PICALM			BOD1	HDHD5	CUZD1
SPATA5	PIP4K2C			BOD1L1	HECTD4	CYP2S1
SPIN1	PITHD1			BOLA1	HINT1	DAD1
SPINK1	POGZ			BOLA3	HMBS	DARS2
STAU1	POLD3			BPHL	HMGN3	DBR1
STMN1	POLDIP2			BPTF	HMGN5	DCP1A
TAF15	POLR3F			BRAT1	HNRNPA1	DDB2
TDRD7	POP7			BRD2	HNRNPA3	DDX17
THADA	PPM1H			BRD3	HNRNPF	DDX18
TMEM163	PPP2R1A			BRD4	HTT	DDX21
TPM2	PPP2R5D			BRD7	IDE	DDX27
TRIP10	PQBP1			BRIX1	IDH1	DDX5
TSPAN7	PRCP			BSCL2	IDI1	DDX51
TSPAN9	PRKAR1A			BTAF1	IFT27	DDX52
TSTD1	PROM1			BUB1B	IGBP1	DDX54
TTC17	PRPH			BYSL	IGFBP2	DDX6
TXNRD1	PSMA7			C12orf43	IGHG2	DECR1
TYMS	PTGIS			C18orf25	IGHG3	DGKZ
UAP1L1	PTPN1			C19orf25	IKBIP	DHCR24
UBAP2	PTRH2			C1orf198	IKBKB	DHCR7
UBE4B	PYGL			C2orf49	ILKAP	DHRS1
VKORC1L1	PZP			C6orf106	IMP4	DHRS7
VPS45	R3HDM2			C7orf43	IMPDH1	DHX15
VRK1	RAB21			C7orf50	INCENP	DHX33
VTN	RAB9A			C8orf82	INF2	DHX37
ZC3H7A	RALGPS2			C9orf40	ITPA	DIDO1
ZFAND5	RAPH1			C9orf78	ITPRID2	DIS3L2
ZNF107	RASA1			CA13	JCHAIN	DLST
ZNF831	RBM14			CAAP1	JPT2	DMD
	RBM26			CADM1	KDM1A	DMXL1
	RBM8A			CALM1 (includes others)	KIAA0391	DMXL2
	REEP1			CALU	KIAA1522	DNAJA1
	RHPN2			CAMK2G	KIF22	DNAJA3
	RNASEH2A			CAMKK2	KRR1	DNAJB6
	ROM1			CAMSAP3	KTN1	DNAJC13
	RPL22			CAP2	LAMB1	DNAJC7
	RPL36A			CAPN15	LAMP2	DNMT1
	RPL7L1			CAPZA1	LAS1L	DNMT3A
	RPP30			CARM1	LBH	DOCK9
	RPRD1B			CARMIL1	LCP1	DPP3
	RPS4Y1			CARS2	LDHB	DPYSL3
	RRAS			CASC4	LDLR	DSC2
	RRM2			CASK	LENG8	DSTN
	RTF1			CASP3	LIMD1	DTD1
	S100A16			CAST	LMBRD1	EARS2
	SALL4			CAVIN1	LRCH3	EBNA1BP2
	SAMD4B			CBL	LSM14A	ECH1
	SCCPDH			CBLL1	LSM3	ECHS1
	SCG2			CBX1	LSM7	ECSIT
	SCPEP1			CBX2	LXN	EDRF1
	SEC24A			CBX8	MACF1	EGFLAM
	SERPINB9			CCAR1	MAGI1	EIF2B1
	SERPINH1			CCDC117	MAIP1	EIF2B5
	SF3B5			CCDC12	MAK16	EIF3A
	SHPK			CCDC155	MAP4	EIF3E
	SIPA1L1			CCDC25	MAPRE1	EIF3K
	SLAIN2			CCDC51	MARK2	ELAC2
	SLC31A1			CCDC6	MBOAT7	ELAVL3
	SLC37A1			CCDC8	MDH1	ELOB
	SLC7A5			CCDC86	MED10	ELP1
	SNRPA1			CCDC88A	MEGF6	ELP3
	SNRPC			CCDC9	MERTK	EMC2
	SNRPE			CCDC97	METAP1	EMD
	SNU13			CCS	MFAP1	EMG1
	SORT1			CD3EAP	MIPEP	EML2
	SPTLC3			CD40	MKI67	EML3
	SRP9			CD81	MOB2	ENDOD1
	SRRM1			CD9	MOB3A	EPB41L1
	SRSF11			CD99	MPDZ	EPB41L3
	SRSF7			CDAN1	MPG	EPHX2
	SRSF9			CDC20	MPP2	EPN2
	SS18			CDC23	MRPL15	EPS15
	STRAP			CDC27	MRPL45	ERAL1
	STRN4			CDC37L1	MRPL9	ERAP1
	STX8			CDC40	MRPS26	ERBIN
	SUDS3			CDC42BPA	MRPS31	ERGIC1
	SUGT1			CDC42BPB	MSH3	ERGIC3
	SUMO2			CDC42BPG	MT1F	ERI3
	SYAP1			CDC5L	MTIF2	ERP27
	TAGLN			CDC73	MTR	ESD
	TCEAL4			CDCA2	MXRA7	ESRP1
	TES			CDH1	MYD88	EXOC8
	TFAM			CDH2	MYEF2	FABP7
	TLDC1			CDH4	MYL12B	FADS2
	TLE4			CDK1	MYL3	FAM120B
	TMED10			CDK11B	MYL9	FAM172A
	TMED8			CDK2	MYO6	FAM208A
	TMEM192			CDK4	MZB1	FAM213A
	TMEM98			CDK5	NAA20	FAM50A
	TMOD1			CDK5RAP2	NAP1L4	FANCD2
	TOR1AIP1			CDK6	NCAPG	FANCI
	TPM1			CDK7	NCLN	FARP2
	TPM4			CDS2	NDUFA12	FAU
	TSPAN13			CDV3	NDUFAF2	FBL
	TTLL11			CDYL	NDUFB3	FBLL1
	TUBGCP2			CEBPZ	NDUFB7	FBLN1
	TXN			CECR2	NDUFS2	FBLN2
	TXNDC9			CELA2A	NEXN	FDFT1
	UBE2NL			CELA2B	NFATC3	FERMT2
	UBE4A			CELF1	NFKB2	FGD4
	UBL5			CEMIP2	NFU1	FKBP4
	UGDH			CEP170	NIPSNAP3A	FMO5
	ULK1			CEP250	NKAP	FOCAD
	USP22			CEP85	NLE1	FTO
	VIM			CEP97	NOCT	FTSJ1
	VPS18			CERS2	NPC1	FUBP3
	VSNL1			CFAP298	NPC2	FUS
	YWHAQ			CFAP36	NPM1	FXN
	ZC3H11A			CFDP1	NSMAF	FXR1
	ZC3H13			CGN	NUBP1	FZD10
	ZNF428			CHAC2	NUDT4	GAA
				CHAF1A	NUDT5	GABARAPL2
				CHAMP1	NUP37	GALK1
				CHCHD10	NUP54	GALT
				CHCHD7	NUSAP1	GAN
				CHD1L	OARD1	GAPDH
				CHD2	OGFOD1	GAS6
				CHD3	OPLAH	GATD3A/GATD3B
				CHD4	PABPC4	GATM
				CHD7	PAK1	GBE1
				CHD8	PAK4	GCA
				CHEK2	PAPSS1	GCG
				CHM	PCM1	GEMIN5
				CHMP1A	PDPK1	GGA3
				CHMP1B	PDPN	GGACT
				CHMP2A	PDZK1	GGCT
				CHMP4A	PFKM	GGPS1
				CHMP7	PGD	GHRL
				CHORDC1	PGP	GIPC2
				CHP1	PGRMC1	GK
				CHTOP	PHB	GKAP1
				CIAO2B	PHIP	GLE1
				CIT	PICALM	GLG1
				CIZ1	PIGO	GLMN
				CKAP2	PIP4K2C	GLRX
				CKAP5	PITHD1	GLS
				CKB	PKN2	GLUD1
				CKS1B	PLOD1	GLYR1
				CLASP1	PLXNA1	GM2A
				CLASP2	PNN	GMDS
				CLCC1	POGZ	GMIP
				CLDN18	POLD3	GMPS
				CLIC4	POLDIP2	GNAO1
				CLIC6	POLR3F	GNB2
				CLMN	POP7	GNL3L
				CLN5	POR	GNPDA1
				CLNS1A	PPIL2	GOLGB1
				CLP1	PPM1H	GOT1
				CLPP	PPP2R1A	GOT2
				CLPS	PPP2R5D	GPC1
				CLPTM1	PQBP1	GPHN
				CLSPN	PRCP	GPRIN1
				CLVS2	PRKAR1A	GPS1
				CMC1	PROM1	GPT2
				CMTR1	PRPH	GPX4
				CNBP	PRTG	GRAMD1A
				CNN2	PSMA7	GRB2
				CNN3	PSMC3	GRB7
				CNNM3	PSMD7	GRHL2
				CNOT10	PSME4	GRIPAP1
				CNOT7	PTGIS	GRN
				CNPY4	PTP4A1	GRSF1
				CNTROB	PTPN1	GRWD1
				COA3	PTRH2	GSR
				COA7	PYGL	GSS
				COBL	PZP	GSTA2
				COG8	R3HDM2	GSTA5
				COIL	RAB11FIP4	GSTM2
				COL12A1	RAB21	GSTO1
				COL18A1	RAB3GAP2	GSTT1
				COL1A2	RAB4A	GSTZ1
				COL2A1	RAB7A	GTF2E1
				COL4A2	RAB9A	GTPBP1
				COL4A3BP	RACGAP1	GTPBP4
				COL5A2	RALGPS2	GYG1
				COMMD10	RAPH1	H2AFV
				COMMD6	RARS	H2AFY
				COPS5	RASA1	HAAO
				COPS7B	RBM14	HACL1
				COPS8	RBM26	HAGH
				COQ8A	RBM39	HAPLN1
				COQ9	RBM47	HARS
				CORO1A	RBM8A	HAT1
				CORO1B	RCOR3	HBP1
				COX6C	REEP1	HBS1L
				COX7A2L	RHPN2	HDLBP
				CPA4	RNASEH2A	HEATR1
				CPD	RNF2	HEATR5B
				CPE	ROM1	HELLS
				CPOX	RPL22	HERC4
				CPSF1	RPL36A	HEXB
				CPSF2	RPL7L1	HIST1H1D
				CPSF4	RPLP0	HIST1H1E
				CRABP1	RPP30	HIST1H2AD
				CRABP2	RPRD1B	HIST1H4A
				CRAT	RPS4Y1	HKDC1
				CREB1	RPS6KA3	HMGB1
				CREBBP	RRAS	HMGCL
				CRK	RRM2	HMGN2
				CRMP1	RSBN1	HNMT
				CROCC	RTF1	HNRNPH1
				CRTC2	S100A16	HOOK1
				CRYM	S100A2	HP
				CSDE1	SALL4	HP1BP3
				CSK	SAMD4B	HPCAL1
				CSNK1A1	SCCPDH	HPX
				CSNK2A2	SCG2	HSD11B2
				CSRP2	SCPEP1	HSD17B11
				CST4	SEC24A	HSD17B12
				CST6	SERPINB9	HSD17B8
				CTDP1	SERPINH1	HSDL1
				CTDSPL2	SF3B5	HSP90AA4P
				CTNND2	SFN	HSP90AB1
				CTPS2	SHPK	HSPA1A/HSPA1B
				CTSC	SIPA1L1	HSPA4L
				CTSV	SLAIN2	HSPA5
				CTSZ	SLC22A18	HSPA9
				CUEDC2	SLC25A5	HTATIP2
				CUL1	SLC27A2	HTRA2
				CUL4A	SLC31A1	HYI
				CUL4B	SLC37A1	HYOU1
				CUL7	SLC3A2	HYPK
				CUX1	SLC52A2	IAPP
				CWC22	SLC7A5	IARS
				CWC27	SLC7A8	IFT80
				CWF19L1	SLIRP	IGF2BP3
				CXXC1	SMARCE1	IGFBP5
				CYC1	SMPDL3A	ILVBL
				CYFIP1	SMS	IMPAD1
				CYFIP2	SMU1	INPP1
				CYP51A1	SNRPA1	INS
				DAP3	SNRPC	INSR
				DARS	SNRPE	INTS3
				DAZAP1	SNU13	IPO4
				DBN1	SORL1	IPO7
				DCAF13	SORT1	IPO9
				DCDC2	SPHK2	IRS1
				DCK	SPTLC3	ISOC2
				DCLK1	SQSTM1	IST1
				DCTN3	SRA1	ITFG1
				DCTN5	SRP9	ITGAV
				DCUN1D1	SRRM1	ITGB5
				DCUN1D3	SRSF11	ITPKC
				DDA1	SRSF3	IVD
				DDI2	SRSF7	IVNS1ABP
				DDOST	SRSF9	JAG1
				DDX10	SS18	JUNB
				DDX19B	SS18L2	KANK1
				DDX20	STARD10	KDM3A
				DDX23	STIM2	KDM5C
				DDX24	STK10	KDM6A
				DDX31	STK35	KIAA1324
				DDX3Y	STK38	KIAA1551
				DDX41	STRAP	KIAA2013
				DDX42	STRN4	KIF11
				DDX46	STX8	KIF13A
				DDX50	SUDS3	KIF14
				DDX59	SUGT1	KIF15
				DECR2	SUMO2	KIF1BP
				DEGS1	SYAP1	KIF2C
				DENND6A	TAF6L	KLC2
				DENR	TAGLN	KLC3
				DFFB	TARDBP	KLHDC4
				DGAT1	TARS	KLK1
				DGCR8	TBCA	KPNA2
				DGLUCY	TCEAL4	KPNA6
				DHDDS	TES	KRTAP9-3
				DHFR	TF	L1TD1
				DHRS3	TFAM	LACTB2
				DHRS4L1	TLDC1	LANCL1
				DHTKD1	TLE4	LARP1
				DHX16	TLN2	LARP4
				DHX30	TMED10	LARP4B
				DHX35	TMED8	LASP1
				DHX36	TMEM192	LCLAT1
				DHX38	TMEM87A	LEMD3
				DHX40	TMEM98	LETM1
				DHX57	TMOD1	LGALS4
				DHX8	TOR1AIP1	LHPP
				DIAPH1	TOR1AIP2	LIMA1
				DIAPH3	TOR1B	LIN28A
				DICER1	TPM1	LIN7C
				DIS3	TPM4	LLGL1
				DKC1	TRAM1	LMAN2
				DLAT	TRIP11	LMBRD2
				DLGAP4	TSPAN13	LMNA
				DLGAP5	TTC4	LMO7
				DNAAF5	TTLL11	LNPEP
				DNAH14	TUBB2A	LOC102724159/PWP2
				DNAJB4	TUBGCP2	LONP1
				DNAJB9	TWF1	LOXL4
				DNAJC10	TXN	LRBA
				DNAJC16	TXNDC9	LRP1
				DNAJC2	UACA	LRP2
				DNAJC8	UBE2J1	LRRC40
				DNAJC9	UBE2NL	LRRC47
				DNPH1	UBE4A	LRRC57
				DNTTIP2	UBL5	LRRFIP2
				DOCK1	UBXN7	LRSAM1
				DOHH	UGDH	LTA4H
				DPCD	UHRF1BP1	LUC7L3
				DPF2	ULK1	LYN
				DPH5	UNC45A	LYRM7
				DPM3	UPF2	MAGT1
				DPY19L3	USP22	MAN2B1
				DPYSL4	USP24	MAOB
				DPYSL5	VCP	MAP7
				DR1	VIM	MAPT
				DRAP1	VPS18	MARCKSL1
				DSCC1	VPS28	MAT1A
				DSG2	VPS4B	MATR3
				DST	VSNL1	MCEE
				DUS1L	VTA1	MCM3
				DUSP23	WBP2	MCM4
				DUSP9	WDR18	MCM6
				DVL2	XRCC6	MCM7
				DYNC1I2	YAP1	MCTS1
				DYNC1LI1	YTHDC1	MDH2
				DYNC1LI2	YWHAQ	MDM2
				DYNLL1	ZC3H11A	MDN1
				DYNLL2	ZC3H13	MECP2
				DYNLRB1	ZNF268	MED12
				DYNLT3	ZNF3	MED14
				DYSF	ZNF428	MED15
				EBAG9		MED23
				ECHDC1		MED25
				ECHDC3		MET
				ECM1		METTL1
				ECT2		METTL2B
				EDC3		METTL8
				EDC4		MGAT1
				EEF1A2		MGME1
				EEF1E1		MGMT
				EEF1G		MGST2
				EFL1		MIA2
				EFNB2		MICU1
				EHBP1		MID1
				EHD4		MIF
				EHMT1		MIOS
				EHMT2		MLIP
				EIF1		MOB1B
				EIF1AD		MON2
				EIF2AK3		MPC2
				EIF2AK4		MPI
				EIF2D		MRPL1
				EIF3F		MRPL12
				EIF3G		MRPL21
				EIF3M		MRPL40
				EIF4B		MRPL41
				EIF4EBP1		MRPL42
				EIF4ENIF1		MRPL46
				EIF4G1		MRPL53
				EIF4G3		MRPS10
				EIF5		MRPS14
				EIF5B		MRPS30
				ELF2		MRPS34
				ELP2		MRPS36
				EMC1		MRPS5
				ENAH		MSH6
				ENDOG		MSI1
				ENOPH1		MSN
				ENSA		MT-ATP6
				EP300		MT1L
				EP400		MTHFD1
				EPB41		MTHFD2
				EPB41L2		MTOR
				EPC1		MTX1
				EPCAM		MTX2
				EPHA4		MUT
				EPHX1		MYBBP1A
				EPN1		MYDGF
				EPPK1		MYH14
				EPS15L1		MYL6B
				EPS8L2		MYLK
				ERC1		MYO1D
				ERCC3		NAA15
				ERCC5		NAA50
				ERMP1		NAGA
				ESF1		NANS
				ESRRG		NAP1L1
				ESS2		NAPRT
				ETFB		NARS
				EVL		NAT10
				EWSR1		NAV1
				EXOC2		NCAPD2
				EXOC3		NCEH1
				EXOC4		NCSTN
				EXOC5		NDC1
				EXOG		NDUFA6
				EXOSC3		NDUFAF3
				EXOSC6		NDUFB4
				EXOSC7		NDUFC2
				EXOSC8		NDUFS3
				EZH2		NDUFS5
				F11		NDUFV2
				F2		NDUFV3
				F3		NECAP1
				FABP1		NELFE
				FABP5		NFATC2
				FAF1		NFRKB
				FAM114A2		NHLRC2
				FAM118B		NID2
				FAM126A		NKRF
				FAM136A		NLRP2
				FAM160B1		NME2P1
				FAM169A		NME7
				FAM184B		NNMT
				FAM20B		NNT
				FAM49B		NOLC1
				FAM83H		NONO
				FAM84B		NOP56
				FASTKD1		NOP58
				FASTKD2		NOTCH2
				FBLIM1		NPEPL1
				FBN2		NQO1
				FBXO2		NR2C2
				FBXO22		NSUN2
				FBXO28		NSUN4
				FBXO42		NSUN5
				FEN1		NTPCR
				FGFR1OP		NUB1
				FHL3		NUBPL
				FIBP		NUCB1
				FILIP1L		NUCB2
				FIP1L1		NUDCD1
				FKBP10		NUDT3
				FKBP15		NUP155
				FKBP1A		NUP43
				FKBP9		NUP98
				FKRP		OAT
				FLAD1		OGA
				FLNC		OPA1
				FLOT2		OSBPL9
				FLRT3		OXNAD1
				FMC1		PACSIN2
				FMR1		PAFAH1B3
				FN3K		PAFAH2
				FNBP1		PAG1
				FNBP1L		PAICS
				FNBP4		PAIP2B
				FNDC3B		PALLD
				FNTB		PALM
				FOXA2		PAM
				FOXK1		PCDH7
				FOXP4		PCIF1
				FRAS1		PCK2
				FREM2		PCNA
				FST		PCNT
				FTL		PCSK1
				FTSJ3		PCYOX1
				FUBP1		PDCD6
				FUT8		PDE4DIP
				FXR2		PDE6D
				FYCO1		PDIA2
				G6PC3		PDIA5
				GABARAP		PDLIM1
				GABPA		PDP1
				GADD45GIP1		PDS5B
				GALE		PELP1
				GALM		PEX11B
				GALNT2		PFDN1
				GALNT7		PFDN4
				GANAB		PFDN6
				GAP43		PFKFB3
				GAPVD1		PGM1
				GATA6		PGM3
				GATAD2A		PHC3
				GATAD2B		PHF20
				GATC		PHYHD1
				GBA2		PIK3R1
				GBF1		PIN4
				GC		PITPNC1
				GCC2		PLA2G1B
				GCLM		PLCXD3
				GDA		PLEC
				GDPD1		PLS3
				GEMIN2		PLXNA2
				GEMIN4		PLXNA3
				GFER		PMPCB
				GFPT1		PNKD
				GGA2		PNLIPRP2
				GGCX		PNO1
				GGNBP2		PNPLA6
				GGT1		PNPT1
				GID8		PODXL
				GIGYF1		POLA2
				GINS2		POLB
				GJA1		POLE
				GLA		POLR1A
				GLB1		POLR2B
				GLUD2		POLR2H
				GLUL		POU5F1
				GMPR2		PPA1
				GNA13		PPCS
				GNB1		PPFIA3
				GNB4		PPIP5K2
				GNE		PPL
				GNL2		PPME1
				GNMT		PPP1CB
				GNPAT		PPP1R7
				GNPNAT1		PPP2CA
				GOLGA2		PPP4R3A
				GOLGA3		PPY
				GOLGA4		PRDX1
				GOLIM4		PRDX2
				GOLM1		PRDX5
				GON7		PRDX6
				GP2		PRKAA1
				GPALPP1		PRKAG1
				GPAM		PRKCA
				GPATCH2		PRR12
				GPATCH4		PRSS1
				GPATCH8		PRSS2
				GPBP1		PRSS23
				GPC3		PSMA1
				GPC4		PSMA4
				GPC6		PSMA5
				GPCPD1		PSMB4
				GPD1L		PSMB5
				GPD2		PSMB6
				GPKOW		PSMD12
				GPR107		PSMD13
				GPX1		PSMD14
				GPX2		PSME1
				GPX7		PSMF1
				GRAMD4		PSMG1
				GRB10		PSMG2
				GREB1		PSPC1
				GRPEL1		PTBP1
				GRPEL2		PTER
				GSDME		PTGES2
				GSK3A		PTGES3
				GSK3B		PTPRJ
				GSTA4		PTPRN2
				GSTK1		PTTG1IP
				GTF2E2		PUDP
				GTF2F1		PUM3
				GTF2F2		PYCR2
				GTF2H4		PYGB
				GTF3C2		QARS
				GTF3C3		QKI
				GTF3C4		QSOX1
				GTPBP6		RAB12
				GUF1		RAB2A
				GUK1		RAB3C
				GYS1		RAB3GAP1
				H6PD		RAB3IL1
				HACD3		RAB6B
				HAUS5		RAB8A
				HBA1/HBA2		RAF1
				HBB		RALGAPA1
				HCCS		RALGAPB
				HCFC1		RALY
				HDAC1		RANBP2
				HDAC7		RANBP6
				HELZ2		RASAL2
				HERC2		RBP1
				HEXA		RBPMS2
				HEXIM1		RCC2
				HGS		RDH11
				HIBCH		RDH13
				HINT2		REG3A
				HIST2H2BC		RFC3
				HIST2H2BF		RFC4
				HK2		RFC5
				HLTF		RGS17
				HMCES		RING1
				HMGA1		RNASET2
				HMGA2		RNF40
				HMGB2		RNPEP
				HMGCR		RPA1
				HMGN1		RPL10A
				HMGXB4		RPL18
				HMOX2		RPL19
				HNRNPA0		RPL22L1
				HNRNPAB		RPL23A
				HNRNPH2		RPL24
				HNRNPK		RPL27A
				HNRNPLL		RPL29
				HNRNPR		RPL3
				HNRNPUL2		RPL32
				HOMER3		RPL35
				HPF1		RPL36AL
				HRAS		RPL39
				HS1BP3		RPL5
				HS2ST1		RPL7
				HSPA13		RPL7A
				HSPA14		RPS13
				HSPA1L		RPS15
				HSPA2		RPS8
				HSPA4		RRS1
				HSPBP1		RSBN1L
				HSPG2		RUFY1
				HTATSF1		RUFY3
				HUWE1		RWDD1
				ICAM1		S100A11
				IDH3G		SALL2
				IFI16		SAMM50
				IFT122		SARDH
				IFT20		SARS2
				IFT88		SAYSD1
				IGF2R		SBDS
				IGFBP7		SCAMP2
				IGHA1		SCAMP3
				IGHG1		SCFD1
				IGKC		SCG3
				IGLC2		SCG5
				IGLL1/IGLL5		SCRN3
				IGSF1		SDCBP2
				IGSF3		SEC11C
				IL6ST		SEC23IP
				ILF2		SERPINA3
				ILF3		SERPINB1
				ILK		SERPINB5
				IMMT		SERPINB6
				IMPA2		SERPINB8
				IMPACT		SERPINI2
				ING1		SETD7
				ING5		SEZ6L2
				INO80E		SF3B1
				INPP5F		SH3BGRL3
				INPP5K		SH3GLB1
				INTS1		SH3GLB2
				INTS14		SHMT2
				INTS5		SIL1
				INTS6		SINHCAF
				INTS8		SIRT1
				INTS9		SIRT5
				IP6K1		SIRT6
				IPO11		SLC17A5
				IPO8		SLC1A5
				IRF2BP1		SLC25A1
				IRF2BP2		SLC25A22
				IRGQ		SLC25A24
				ISY1		SLC25A3
				ITCH		SLC2A1
				ITGA2		SLC2A3
				ITGA3		SLC30A1
				ITGA5		SLC38A2
				ITGA6		SLC39A7
				ITGAE		SMARCA4
				ITGB4		SMARCA5
				ITIH4		SMC4
				ITPR1		SNAP25
				ITPR2		SNAPIN
				ITPR3		SNRNP40
				ITSN1		SNRPD3
				IWS1		SNW1
				JADE3		SNX5
				JMJD6		SNX6
				JMY		SP3
				JPT1		SPIRE1
				KANK4		SPON1
				KAT7		SPR
				KATNA1		SPTBN1
				KBTBD8		SPTLC1
				KCTD14		SQOR
				KCTD15		SRP14
				KDELC1		SRSF10
				KDELC2		SRSF2
				KDM2A		SRSF6
				KDM3B		SSBP1
				KDM4A		SSR3
				KDM5A		SSRP1
				KDM5B		ST13
				KDM8		STARD3
				KHDRBS3		STAT1
				KIAA0319L		STAT5B
				KIAA1143		STEAP4
				KIAA1211		STK11
				KIAA1217		STK38L
				KIAA1958		STK39
				KIDINS220		STRN3
				KIF13B		STX18
				KIF1A		STX1A
				KIF1B		STX5
				KIF21A		STXBP3
				KIF21B		SUCLG1
				KIF23		SULT1A1
				KIF2A		SUMF2
				KIF4A		SUPT4H1
				KIFC1		SUPT5H
				KIN		SUPV3L1
				KIRREL1		SYT7
				KLC4		TACSTD2
				KLF13		TALDO1
				KLHDC3		TBC1D31
				KMT2B		TBC1D9B
				KMT2D		TBCD
				KNTC1		TBL3
				KPNA3		TECR
				KPNA4		TENM3
				KTI12		TFB1M
				LACTB		TGFB1I1
				LAMA1		THOC3
				LAMA5		THUMPD1
				LAMC1		TICAM2
				LAMC2		TIMM10B
				LAMP1		TIMM22
				LARP7		TIMM50
				LCMT1		TIMM8A
				LCN2		TIMM8B
				LEMD2		TIMM9
				LGALS1		TIMP1
				LGMN		TIMP2
				LIG1		TM9SF4
				LIG4		TMA16
				LIN28B		TMED3
				LIN7A		TMED5
				LMCD1		TMEM63A
				LMF1		TMEM87B
				LMNB1		TMF1
				LMTK2		TMTC4
				LPCAT3		TMX3
				LPIN1		TNPO3
				LPP		TOE1
				LRCH1		TOM1L2
				LRCH4		TOMM70
				LRPAP1		TONSL
				LRRC1		TOP2A
				LRRC14		TP53RK
				LRRC8A		TPMT
				LRRC8D		TPP1
				LRRN1		TPP2
				LRWD1		TPSAB1/TPSB2
				LSG1		TRA2A
				LSM1		TRA2B
				LSM12		TRADD
				LSM14B		TRIM25
				LSM2		TRPM1
				LSM4		TSEN54
				LSM5		TSR3
				LSR		TST
				LTBP1		TTC19
				LTN1		TTC28
				LUC7L		TTC5
				LUZP1		TTLL12
				LYAR		TTR
				LYPLA2		TUBB
				LYPLAL1		TUBB2B
				MACROD1		TUBB3
				MAD1L1		TUBGCP3
				MAD2L1		TUFM
				MAGED2		TXNDC12
				MAGOHB		TXNDC17
				MALT1		TXNDC5
				MAML1		UBA52
				MAN2B2		UBE2D3
				MANBA		UBE2V2
				MAOA		UBR5
				MAP1A		UBTD2
				MAP1B		UFC1
				MAP1S		UFD1
				MAP2K1		UFM1
				MAP2K3		UFSP2
				MAP2K6		UHRF1BP1L
				MAP7D1		UMPS
				MAP7D3		UNC5C
				MAPK14		USP14
				MAPK8		USP28
				MAPKAPK2		USP39
				MAPRE2		USP48
				MARCKS		USP7
				MARK1		UTP20
				MARS2		UTP6
				MARVELD3		VAMP2
				MASTL		VAT1
				MAVS		VAT1L
				MAX		VCAN
				MB21D2		VGF
				MBOAT2		VIL1
				MCF2		VLDLR
				MCRS1		VPS11
				MCU		VPS26C
				MDC1		VPS33A
				ME2		VPS36
				MEAF6		VPS4A
				MED1		VPS52
				MED16		VPS53
				MED24		VTCN1
				MED28		VWA8
				MED29		WASHC4
				MED4		WASL
				METAP2		WDR11
				METTL13		WDR37
				METTL16		WDR44
				METTL26		WDR62
				METTL3		WDR7
				METTL7A		WDR91
				MEX3A		WFS1
				MEX3C		XPO5
				MEX3D		XPOT
				MFF		YARS2
				MFGE8		YJU2
				MFN2		YTHDC2
				MGA		ZBTB11
				MGAT3		ZCCHC8
				MICAL1		ZFYVE19
				MICAL3		ZMAT2
				MID1IP1		ZMYM4
				MIER1		ZMYND8
				MIS12		ZNF423
				MKRN2		ZNF462
				MLYCD		ZW10
				MMADHC
				MMGT1
				MMS19
				MNAT1
				MOCS3
				MORC2
				MORC3
				MORF4L1
				MOV10
				MPHOSPH10
				MPHOSPH8
				MPP5
				MPP7
				MPRIP
				MPST
				MPZL1
				MRC2
				MRE11
				MRM3
				MRPL10
				MRPL11
				MRPL18
				MRPL19
				MRPL20
				MRPL22
				MRPL3
				MRPL35
				MRPL37
				MRPL39
				MRPL43
				MRPL44
				MRPL49
				MRPL54
				MRPS11
				MRPS16
				MRPS18A
				MRPS23
				MRPS25
				MRPS35
				MRPS6
				MRPS7
				MRRF
				MRS2
				MSI2
				MT-CO2
				MT-ND6
				MTA2
				MTAP
				MTCH2
				MTCL1
				MTDH
				MTHFS
				MTIF3
				MTPN
				MTTP
				MVB12A
				MVD
				MVK
				MVP
				MX1
				MYBL2
				MYCBP
				MYCBP2
				MYH10
				MYO18A
				MYO1B
				MYO1E
				MYO9B
				MYOF
				NAA25
				NAA30
				NACA
				NACC1
				NADK
				NAE1
				NAPB
				NARS2
				NASP
				NAT1
				NAT14
				NBAS
				NBEAL2
				NBN
				NCAM1
				NCAPH
				NCBP1
				NCBP2
				NCK1
				NCOA2
				NCOA5
				NCOR1
				NCOR2
				NDC80
				NDFIP1
				NDRG3
				NDUFA10
				NDUFA13
				NDUFA4
				NDUFA5
				NDUFAF1
				NDUFAF4
				NDUFB8
				NDUFB9
				NDUFS7
				NDUFS8
				NEDD4
				NEDD4L
				NEFL
				NEFM
				NEK9
				NELFA
				NEO1
				NES
				NEU1
				NFATC2IP
				NGLY1
				NHEJ1
				NID1
				NIFK
				NIPBL
				NKIRAS2
				NKTR
				NLN
				NMD3
				NME3
				NMT1
				NOB1
				NOC2L
				NOL11
				NOL7
				NOL8
				NOP14
				NOP16
				NOP2
				NOP9
				NOS1AP
				NOSIP
				NPTN
				NR2C2AP
				NRAS
				NRBP1
				NRDC
				NRP2
				NSD1
				NT5DC1
				NT5DC2
				NTMT1
				NUBP2
				NUDCD2
				NUDCD3
				NUDT1
				NUDT10
				NUDT16
				NUFIP2
				NUMA1
				NUP133
				NUP153
				NUP188
				NUP205
				NUP210
				NUP214
				NUP35
				NUP50
				NUP58
				NUP62
				NUP88
				NUP93
				NUPL2
				NVL
				NXF1
				NXN
				NXT1
				OCIAD2
				OCLN
				ODR4
				OGDHL
				OGFR
				OLA1
				ORC2
				ORC3
				ORC5
				OS9
				OSBPL1A
				OSBPL2
				OSBPL8
				OSGEP
				OSTC
				OTC
				OTUB1
				OTUD4
				OTULIN
				P2RX4
				P3H1
				P3H2
				P4HA1
				P4HA2
				PAAF1
				PABPN1
				PAF1
				PAK2
				PAN2
				PANK1
				PAPOLA
				PARN
				PARVA
				PATJ
				PATL1
				PAWR
				PAXBP1
				PAXIP1
				PBK
				PBRM1
				PBX2
				PC
				PCF11
				PCID2
				PCNP
				PCYT1B
				PCYT2
				PDCD10
				PDCL
				PDCL3
				PDE3A
				PDE5A
				PDHB
				PDK3
				PDLIM7
				PDS5A
				PDXK
				PDXP
				PDZRN3
				PEG10
				PEG3
				PES1
				PEX13
				PEX14
				PEX19
				PFDN2
				PFKFB2
				PGAM5
				PGGT1B
				PGM2L1
				PHACTR4
				PHAX
				PHB2
				PHC2
				PHF14
				PHF21A
				PHF3
				PHF5A
				PHF6
				PHKB
				PHLDB2
				PHPT1
				PHYH
				PHYHIPL
				PI4K2A
				PIGT
				PIH1D1
				PIK3C2A
				PIK3C3
				PIKFYVE
				PIP4P1
				PKM
				PKP2
				PKP3
				PKP4
				PLBD1
				PLCB3
				PLCD3
				PLCG1
				PLCG2
				PLCL1
				PLCL2
				PLD2
				PLEKHA1
				PLEKHA5
				PLEKHG3
				PLEKHM2
				PLGRKT
				PLIN2
				PLIN3
				PLOD2
				PLOD3
				PLP2
				PLPBP
				PLXNB1
				PLXNB2
				PM20D2
				PMVK
				PNKP
				POLA1
				POLD2
				POLDIP3
				POLE3
				POLG
				POLR1E
				POLR2A
				POLR2C
				POLR2D
				POLR2E
				POLR2G
				POLR2I
				POLR2K
				POLR3A
				POLR3C
				POLR3H
				POM121/POM121C
				PON2
				POSTN
				POTEE/POTEF
				POU2F1
				PPARD
				PPAT
				PPFIBP1
				PPFIBP2
				PPIA
				PPIH
				PPIL1
				PPIL3
				PPIL4
				PPM1G
				PPOX
				PPP1R10
				PPP1R14B
				PPP1R18
				PPP1R8
				PPP1R9B
				PPP2R1B
				PPP2R2A
				PPP2R3A
				PPP2R5A
				PPP3CB
				PPP3R1
				PPP4C
				PPP4R1
				PPP4R2
				PPP5C
				PPP6R1
				PPP6R3
				PPWD1
				PRC1
				PRCC
				PREB
				PREP
				PRIM2
				PRKAB2
				PRKACA
				PRKAR1B
				PRKCD
				PRKCI
				PRKD1
				PRKD2
				PRMT1
				PRMT3
				PRMT5
				PRMT6
				PRPF18
				PRPF19
				PRPF3
				PRPF4
				PRPF40A
				PRPSAP2
				PRRC2A
				PRRC2C
				PRTFDC1
				PSEN1
				PSIP1
				PSMA2
				PSMB1
				PSMB2
				PSMB3
				PSMC4
				PSMC5
				PSMC6
				PSMD1
				PSMD10
				PSMD11
				PSMD2
				PSMD4
				PSMD6
				PSME3
				PSPH
				PTBP2
				PTBP3
				PTGR1
				PTK2
				PTK7
				PTMA
				PTPN11
				PTPN12
				PTPN13
				PTPN2
				PTPN23
				PTPRA
				PTPRA
				PTPRF
				PTPRK
				PTPRN
				PUM1
				PUS3
				PUS7
				PXDN
				PXN
				PYGO2
				QPRT
				QRICH1
				QRSL1
				QTRT1
				R3HCC1
				RAB11FIP5
				RAB13
				RAB15
				RAB23
				RAB27A
				RAB32
				RAB35
				RAB3A
				RAB43
				RAB5A
				RAB6C/RAB6D
				RABGAP1
				RABGGTB
				RABL3
				RAC1
				RAD18
				RAD21
				RAD23A
				RAD50
				RAD54L2
				RAI1
				RAN
				RANBP3
				RANGAP1
				RAP1GDS1
				RAP2B
				RARS2
				RAVER1
				RB1
				RBBP4
				RBBP5
				RBBP6
				RBBP7
				RBKS
				RBM10
				RBM12B
				RBM15
				RBM15B
				RBM17
				RBM19
				RBM22
				RBM25
				RBM27
				RBM28
				RBM33
				RBM34
				RBM42
				RBM45
				RBM5
				RBMS2
				RBMS3
				RBMX2
				RBMXL1
				RBP4
				RBPMS
				RC3H1
				RCBTB1
				RCC1
				RCC1L
				RCN1
				RCN2
				RCOR1
				RCOR2
				REL
				RELA
				RELL1
				REPS1
				RETREG2
				RFC1
				RFX1
				RFX3
				RFXAP
				RGN
				RGPD4 (includes others)
				RGPD4 (includes others)
				RHBDD1
				RHEB
				RHOT1
				RIC8A
				RIDA
				RIF1
				RIOK2
				RIOX2
				RNASEH2B
				RNASEH2C
				RNF126
				RNF14
				RNF167
				RNF213
				RNF214
				RNF220
				RNF31
				RNF5
				RNGTT
				RNMT
				RNPS1
				ROBO1
				ROCK1
				ROCK2
				RPAP1
				RPAP3
				RPL10
				RPL13
				RPL13A
				RPL14
				RPL15
				RPL17
				RPL18A
				RPL23
				RPL26
				RPL27
				RPL28
				RPL34
				RPL36
				RPL37
				RPL38
				RPL3L
				RPP40
				RPRD1A
				RPRD2
				RPS10
				RPS11
				RPS14
				RPS15A
				RPS16
				RPS17
				RPS18
				RPS2
				RPS20
				RPS23
				RPS24
				RPS25
				RPS27
				RPS27A
				RPS3
				RPS3A
				RPS4X
				RPS5
				RPS6KA1
				RPS6KB2
				RPUSD2
				RRAS2
				RRM1
				RRM2B
				RRP1
				RRP12
				RRP1B
				RRP36
				RRP8
				RRP9
				RSF1
				RSL24D1
				RSRC1
				RSRC2
				RTCA
				RTF2
				RTN4
				RYBP
				S100A10
				S100A13
				S100A14
				S100P
				SAAL1
				SACM1L
				SAFB
				SAP30BP
				SAR1B
				SART1
				SART3
				SASS6
				SBF1
				SBF2
				SBNO1
				SCAF11
				SCAF4
				SCAI
				SCD
				SCGN
				SCP2
				SCRIB
				SCYL1
				SCYL3
				SDAD1
				SDC1
				SDCBP
				SDF2
				SDK2
				SDR39U1
				SEC13
				SEC23A
				SEC61B
				SEC62
				SEH1L
				SEL1L
				SERBP1
				SERPINC1
				SERPINE2
				SERPINF2
				SET
				SETD1A
				SETD3
				SF3A1
				SF3A3
				SF3B2
				SF3B3
				SFXN1
				SGPL1
				SGTB
				SH3BP4
				SH3KBP1
				SH3PXD2B
				SHARPIN
				SHC1
				SHOC2
				SIAE
				SIVA1
				SKIV2L
				SLC12A2
				SLC12A7
				SLC16A1
				SLC25A10
				SLC25A12
				SLC25A29
				SLC25A46
				SLC25A6
				SLC26A6
				SLC27A3
				SLC30A5
				SLC35B2
				SLC35F2
				SLC38A10
				SLC44A1
				SLC44A2
				SLC7A2
				SLK
				SLMAP
				SLTM
				SLU7
				SMAD4
				SMAD5
				SMARCB1
				SMARCC1
				SMARCC2
				SMARCD1
				SMARCD2
				SMC5
				SMC6
				SMCHD1
				SMG1
				SMG6
				SMG8
				SMG9
				SMIM19
				SMN1/SMN2
				SMNDC1
				SMPD4
				SNAP29
				SNCA
				SNCG
				SNIP1
				SNRNP200
				SNRNP27
				SNRPA
				SNRPB2
				SNRPD2
				SNRPF
				SNX1
				SNX12
				SNX27
				SNX30
				SNX4
				SNX8
				SOAT1
				SOD3
				SON
				SOX17
				SPAG5
				SPAG9
				SPARC
				SPART
				SPATA5
				SPATA5L1
				SPATS2
				SPATS2L
				SPC24
				SPCS2
				SPECC1L
				SPEN
				SPG11
				SPG7
				SPIN1
				SPINK1
				SPINT1
				SPTLC2
				SQLE
				SRBD1
				SRC
				SRCAP
				SREBF2
				SRFBP1
				SRI
				SRM
				SRPK1
				SRR
				SRRM2
				SRSF1
				SRSF5
				SRSF8
				SST
				STAG2
				STAM
				STAMBP
				STAU1
				STAU2
				STBD1
				STK24
				STK3
				STK33
				STMN1
				STMN2
				STOML2
				STON2
				STRBP
				STRIP1
				STRN
				STT3B
				STUB1
				STX12
				STX17
				STXBP2
				STXBP4
				SUB1
				SUCLA2
				SUGCT
				SUGP1
				SUGP2
				SULT1E1
				SUN1
				SUPT16H
				SURF1
				SURF4
				SURF6
				SUZ12
				SVIL
				SYMPK
				SYNCRIP
				SYNJ2
				SYNRG
				SZRD1
				TACC1
				TACC3
				TADA3
				TAF15
				TAF4
				TAGLN3
				TAMM41
				TAOK1
				TAOK2
				TAOK3
				TARS2
				TARSL2
				TATDN1
				TBC1D13
				TBC1D14
				TBC1D23
				TBC1D4
				TBC1D5
				TBCC
				TBCK
				TBL1X
				TBL1XR1
				TCAF1
				TCAF2
				TCEA1
				TCERG1
				TCF12
				TCF25
				TCOF1
				TCP1
				TCP11L1
				TDP1
				TDRD3
				TDRD7
				TENM4
				TERF2
				TFAP2E
				TFDP1
				TFIP11
				THADA
				THG1L
				THOC1
				THOC2
				THOC6
				THOP1
				THRAP3
				THUMPD3
				THYN1
				TIGAR
				TIMM17B
				TIPRL
				TJP1
				TJP3
				TLE3
				TLK1
				TLK2
				TMCO1
				TMEFF1
				TMEM132A
				TMEM163
				TMEM164
				TMEM165
				TMEM168
				TMEM201
				TMEM209
				TMEM237
				TMEM245
				TMEM30A
				TMEM33
				TMEM43
				TMOD3
				TMSB10/TMSB4X
				TMUB1
				TNC
				TNFAIP8
				TNFRSF19
				TNKS1BP1
				TNPO2
				TNRC6B
				TOMM22
				TOMM34
				TOMM40
				TOP1
				TP53BP1
				TP53BP2
				TP53I11
				TPM2
				TPST2
				TPX2
				TRABD
				TRAPPC13
				TRAPPC4
				TRAPPC5
				TRAPPC8
				TRAPPC9
				TRIM21
				TRIM24
				TRIM33
				TRIM5
				TRIM71
				TRIO
				TRIP10
				TRIP12
				TRIP13
				TRIP4
				TRIP6
				TRIR
				TRIT1
				TRMT10C
				TRMT1L
				TRMT6
				TRMT61B
				TRNT1
				TRRAP
				TRUB1
				TSC1
				TSC2
				TSC22D1
				TSC22D2
				TSEN34
				TSG101
				TSPAN31
				TSPAN7
				TSPAN9
				TSSC4
				TSTD1
				TTC1
				TTC13
				TTC17
				TTC26
				TTF2
				TUBA1C
				TUBA4A
				TUBA8
				TUBB4B
				TUBG1
				TUT1
				TUT4
				TWF2
				TXLNA
				TXN2
				TXNRD1
				TYMS
				U2AF2
				U2SURP
				UAP1L1
				UBA2
				UBAP2
				UBAP2L
				UBE2E1
				UBE2E3
				UBE2I
				UBE2K
				UBE2N
				UBE2O
				UBE2S
				UBE2Z
				UBE3A
				UBE3C
				UBE4B
				UBFD1
				UBL4A
				UBL7
				UBQLN2
				UBQLN4
				UBR1
				UBR4
				UBTF
				UBXN1
				UFSP1
				UGGT2
				UHRF1
				UIMC1
				UNC13B
				UNG
				UNK
				UQCRQ
				URB1
				URB2
				UROD
				USP10
				USP11
				USP13
				USP19
				USP36
				USP47
				USP5
				USP8
				UTP11
				UTP14A
				UTP15
				UTP18
				UTP25
				UTP3
				UTP4
				UXS1
				VAC14
				VANGL1
				VARS
				VARS2
				VDAC3
				VEZT
				VKORC1
				VKORC1L1
				VPS25
				VPS26A
				VPS45
				VRK1
				VTN
				WAC
				WAPL
				WARS
				WBP11
				WDFY1
				WDHD1
				WDR12
				WDR3
				WDR33
				WDR36
				WDR43
				WDR48
				WDR5
				WDR70
				WDR74
				WDR77
				WEE1
				WIPF1
				WIZ
				WLS
				WNK1
				WNT11
				WTAP
				WWC3
				XPC
				XPNPEP1
				XPNPEP3
				XPO4
				XRCC5
				XRN2
				YBX1
				YBX2
				YBX3
				YEATS2
				YIPF4
				YLPM1
				YME1L1
				YOD1
				YTHDF2
				YTHDF3
				YWHAB
				YWHAE
				YY1
				ZBED3
[truncated: 43 more rows]
