# Supplementary material for: Encapsulation boosts islet-cell signature in differentiating human induced pluripotent stem cells via integrin signalling
Source: Sci Rep. 2020 Jan 15;10:414. doi: 10.1038/s41598-019-57305-x (PMC6962451; doi:10.1038/s41598-019-57305-x)
Supplement: Supplementary file 5 — Supplemental Table 4. [file 41598_2019_57305_MOESM5_ESM.xlsx]

## Sheet: Sheet1
Direct comparisons for encapsulation effect (Figure 5)
S5bead[S0-S5] vs S5 (FC≥1.5x, p<0.05) - 3761 - proteins	S5bead[S5-S7] vs S7 - (FC≥1.5x, p<0.05) - 3161 - proteins
A1CF	A1BG
AAAS	A1CF
AAK1	A2M
AAMDC	AACS
AARS2	AAK1
AARSD1	AAMDC
AASDHPPT	AARS
AASS	AARSD1
ABAT	AATF
ABCB10	ABCB7
ABCB7	ABCC4
ABCC4	ABCD1
ABCD1	ABCD3
ABCD3	ABCE1
ABCE1	ABCF1
ABCF1	ABCF2
ABCF2	ABHD10
ABCF3	ABHD12
ABHD10	ABHD14B
ABHD12	ABHD16A
ABHD16A	ABI1
ABI1	ABL1
ABL1	ABLIM1
ABR	ABR
ABT1	ABT1
ACAA1	ACAA1
ACAA2	ACAA2
ACACB	ACACA
ACAD11	ACACB
ACAD8	ACAD11
ACADS	ACAD9
ACADVL	ACADS
ACAP2	ACADSB
ACAT1	ACADVL
ACAT2	ACAP2
ACBD3	ACAT2
ACBD6	ACBD6
ACIN1	ACIN1
ACLY	ACLY
ACO1	ACO1
ACOT2	ACOT2
ACOT7	ACOT7
ACOT8	ACOT9
ACOT9	ACPP
ACP1	ACSF2
ACSF2	ACSF3
ACSF3	ACSL3
ACSL1	ACSL4
ACSL4	ACSS3
ACSS1	ACTB
ACSS2	ACTL6A
ACSS3	ACTN1
ACTA1	ACTN4
ACTG1	ACTR10
ACTL6A	ACTR1A
ACTN1	ACTR2
ACTN4	ACTR3
ACTR1B	ACY1
ACTR2	ACYP1
ACTR3	ADAM9
ACY1	ADAMTS1
ACYP1	ADCY6
ADA	ADCYAP1
ADAM10	ADD1
ADAM17	ADD3
ADAM9	ADGRL2
ADAMTS9	ADI1
ADCY6	ADNP
ADCYAP1	ADO
ADD1	ADPGK
ADD3	ADRM1
ADGRL2	ADSL
ADH1C	ADSS
ADI1	AFDN
ADK	AFP
ADNP	AFTPH
ADPGK	AGAP1
ADPRHL2	AGK
ADRM1	AGL
ADSL	AGO1
ADSS	AGO2
AFDN	AGPS
AFG3L2	AGRN
AFP	AGTRAP
AGAP1	AHCTF1
AGFG1	AHCY
AGGF1	AHCYL1
AGK	AHNAK
AGL	AHSA1
AGO1	AIMP1
AGPS	AIMP2
AGR2	AIP
AGRN	AJUBA
AHCTF1	AK2
AHCY	AK3
AHCYL1	AK6
AHCYL2	AKAP1
AHNAK	AKAP11
AHSA1	AKAP12
AIF1L	AKAP13
AIFM1	AKAP2
AIMP1	AKAP8
AIMP2	AKAP8L
AK2	AKAP9
AK3	AKR1B1
AK6	AKR1C1/AKR1C2
AKAP1	AKR1C3
AKAP12	AKR7A2
AKAP13	AKT1
AKAP2	ALCAM
AKAP8	ALDH1A1
AKAP8L	ALDH1A3
AKAP9	ALDH1B1
AKR1C1/AKR1C2	ALDH1L1
AKR1C3	ALDH1L2
AKT1	ALDOC
AKT1S1	ALG2
ALAD	ALG5
ALCAM	ALKBH4
ALDH16A1	ALS2
ALDH1A1	ALYREF
ALDH1A3	AMACR
ALDH1L1	AMFR
ALDH1L2	AMOT
ALDH4A1	AMOTL1
ALDH5A1	AMPH
ALDH6A1	AMY2A
ALDOC	ANAPC1
ALG1	ANAPC2
ALG2	ANK2
ALKBH2	ANK3
ALKBH4	ANKHD1/ANKHD1-EIF4EBP3
ALKBH5	ANKLE2
ALPL	ANKMY2
ALYREF	ANKRD27
AMACR	ANKRD44
AMFR	ANKS1A
AMOT	ANLN
AMOTL1	ANP32A
AMPD2	ANP32B
AMPH	ANP32E
ANAPC1	ANXA3
ANAPC2	ANXA5
ANGEL1	ANXA7
ANK3	AOX1
ANKFY1	AP1B1
ANKHD1/ANKHD1-EIF4EBP3	AP1G1
ANKLE2	AP1S1
ANKMY2	AP2A1
ANKRD13A	AP2B1
ANKRD16	AP2M1
ANKRD17	AP2S1
ANKRD44	AP3B2
ANKS1A	AP3D1
ANKZF1	AP3S1
ANO10	APEX1
ANO6	API5
ANP32A	APIP
ANP32B	APLP2
ANP32E	APOA4
ANPEP	APOB
ANXA2	APOC1
ANXA3	APOC2
ANXA5	APOC3
ANXA6	APOH
AOX1	APOOL
AP1B1	APP
AP1G1	APPL2
AP1M1	APTX
AP1S1	AQR
AP1S3	ARF3
AP2A1	ARF6
AP2A2	ARFGAP1
AP2B1	ARFGAP2
AP2M1	ARFGAP3
AP2S1	ARFGEF1
AP3D1	ARFGEF2
AP3M1	ARFIP1
AP3S1	ARG2
APEH	ARHGAP12
APEX1	ARHGAP17
API5	ARHGAP18
APIP	ARHGAP21
APLP2	ARHGAP35
APOA2	ARHGAP5
APOA4	ARHGDIA
APOB	ARHGDIB
APOC1	ARHGEF1
APOC3	ARHGEF12
APOOL	ARHGEF16
APP	ARHGEF18
APPL2	ARHGEF2
APRT	ARHGEF7
APTX	ARID1A
AQR	ARID1B
ARF3	ARID2
ARF4	ARID3A
ARF6	ARID4A
ARFGAP1	ARID4B
ARFGAP2	ARIH1
ARFGAP3	ARIH2
ARFGEF1	ARL1
ARFGEF2	ARL6
ARFIP1	ARL6IP4
ARFRP1	ARL8A
ARG2	ARL8B
ARHGAP1	ARMC10
ARHGAP12	ARMC6
ARHGAP17	ARMC8
ARHGAP18	ARMC9
ARHGAP35	ARMCX2
ARHGDIA	ARMCX3
ARHGDIB	ARMT1
ARHGEF1	ARNT
ARHGEF12	ARPC1A
ARHGEF16	ARPC5
ARHGEF18	ARPC5L
ARHGEF2	ARPIN/C15orf38-AP3S2
ARHGEF7	ARPP19
ARID1A	ARRB1
ARID1B	ARRB2
ARID2	ARSB
ARID3A	ARVCF
ARID4A	AS3MT
ARID4B	ASAP1
ARIH1	ASCC3
ARIH2	ASH2L
ARL15	ASMTL
ARL2	ASNA1
ARL6	ASPH
ARL6IP1	ASPSCR1
ARL6IP4	ASRGL1
ARL6IP6	ATAD1
ARL8A	ATAD3B
ARMC6	ATE1
ARMC9	ATF2
ARMCX2	ATF7
ARMCX3	ATF7IP
ARMT1	ATG5
ARNT	ATL3
ARPC1A	ATM
ARPC2	ATP11C
ARPC4	ATP13A1
ARPC5	ATP1B1
ARPC5L	ATP1B3
ARPP19	ATP2B1
ARRB1	ATP2B4
ARRB2	ATP2C1
ARSB	ATP5F1D
ARV1	ATP5MF-PTCD1
ARVCF	ATP5PB
AS3MT	ATP5PF
ASAH1	ATP5S
ASCC3	ATP6V0A1
ASH2L	ATP6V1C1
ASL	ATP6V1E1
ASNA1	ATP6V1G1
ASNS	ATP6V1H
ASPH	ATPAF1
ASPSCR1	ATRX
ASRGL1	ATXN10
ASS1	ATXN2
ATAD2	ATXN2L
ATAD3A	AUP1
ATE1	AURKB
ATF7	AVEN
ATF7IP	AVL9
ATL1	B3GAT3
ATL3	B4GALNT3
ATP11C	BABAM1
ATP13A1	BACH1
ATP1B1	BAG1
ATP1B3	BAG4
ATP2A3	BAG5
ATP2B1	BAIAP2L1
ATP2B4	BANF1
ATP2C1	BASP1
ATP5F1C	BAX
ATP5F1D	BAZ1A
ATP5F1E	BAZ1B
ATP5IF1	BAZ2A
ATP5MD	BCAM
ATP5ME	BCAP31
ATP5MG	BCAR1
ATP5PB	BCAS2
ATP5PF	BCAT1
ATP5PO	BCAT2
ATP5S	BCCIP
ATP6AP1	BCKDHB
ATP6AP2	BCL2L13
ATP6V0A1	BCL7A
ATP6V0D1	BCOR
ATP6V1B2	BCR
ATP6V1D	BCS1L
ATP6V1E1	BDH1
ATP6V1F	BET1
ATP6V1G1	BHMT
ATP6V1H	BICD1
ATPAF1	BID
ATRX	BIN1
ATXN2	BIRC6
ATXN2L	BLOC1S2
ATXN3	BLOC1S5
ATXN7L3B	BLVRA
AUP1	BLVRB
AURKB	BMP2K
AVEN	BMP3
AVL9	BNIP1
AZGP1	BOD1
B3GLCT	BOD1L1
B4GALNT3	BOLA1
B4GALT1	BOP1
B4GALT4	BORCS7
BABAM1	BPHL
BABAM2	BPNT1
BACH1	BPTF
BAG1	BRAT1
BAG2	BRCC3
BAG3	BRD2
BAG5	BRD3
BAG6	BRD4
BAIAP2L1	BRD7
BAK1	BRIX1
BANF1	BRSK1
BASP1	BSCL2
BAX	BSG
BAZ1A	BTAF1
BCAM	BTF3L4
BCAP29	BUB1B
BCAP31	BUB3
BCAR1	BUD23
BCCIP	BYSL
BCL2L1	C11orf54
BCL2L13	C12orf10
BCL7B	C12orf43
BCL9	C16orf45
BCLAF1	C16orf87
BCOR	C17orf75
BCR	C18orf25
BCS1L	C18orf63
BDH1	C19orf25
BEND3	C19orf57
BET1	C19orf66
BHMT	C1orf198
BICRA	C1QBP
BID	C20orf27
BIN1	C2orf49
BLM	C3
BLMH	C4BPA
BLOC1S2	C6orf106
BLOC1S5	C7orf50
BLVRA	C8orf82
BLVRB	C9orf40
BMP2K	C9orf78
BMS1	CA13
BNIP1	CA4
BOD1	CAB39
BOD1L1	CAB39L
BOLA1	CADM1
BOLA2/BOLA2B	CALCOCO2
BORCS5	CALM1 (includes others)
BORCS6	CALU
BPHL	CAMK2G
BPTF	CAMKK2
BRAT1	CAMLG
BRCC3	CAMSAP2
BRD2	CAMSAP3
BRD3	CAND1
BRD4	CAND2
BRIX1	CANX
BROX	CAP1
BRSK1	CAP2
BSCL2	CAPG
BSPRY	CAPN1
BTF3	CAPN15
BUB1B	CAPN2
BUB3	CAPN7
BYSL	CAPRIN1
BZW1	CAPZA1
BZW2	CAPZA2
C11orf54	CAPZB
C12orf10	CARMIL1
C12orf43	CASC4
C16orf45	CASK
C17orf75	CASP3
C18orf25	CASP7
C19orf25	CAST
C1orf123	CAVIN1
C1orf198	CBL
C1orf52	CBLL1
C1QBP	CBR4
C2orf49	CBS/CBSL
C5orf22	CBX1
C5orf51	CBX2
C6orf106	CBX3
C6orf120	CBX5
C7orf50	CBX8
C8orf82	CC2D1A
C9orf40	CCAR2
C9orf64	CCDC117
C9orf78	CCDC12
CA13	CCDC124
CA2	CCDC130
CA3	CCDC167
CAAP1	CCDC25
CAB39	CCDC43
CACHD1	CCDC51
CACNA2D2	CCDC54
CACUL1	CCDC6
CAD	CCDC71
CADM1	CCDC8
CADM4	CCDC86
CALCOCO2	CCDC88A
CALD1	CCDC9
CALM1 (includes others)	CCDC93
CALR	CCDC97
CALU	CCNA2
CAMK2D	CCS
CAMK2G	CCT6A
CAMKK2	CD2AP
CAMLG	CD2BP2
CAMSAP2	CD3EAP
CAMSAP3	CD40
CAND1	CD47
CAND2	CD81
CANT1	CD9
CAP1	CD99
CAP2	CDAN1
CAPG	CDC16
CAPN1	CDC20
CAPN15	CDC23
CAPN2	CDC26
CAPN7	CDC27
CAPNS1	CDC37
CAPRIN1	CDC37L1
CAPS	CDC42BPA
CAPZA1	CDC42BPB
CAPZA2	CDC42BPG
CAPZB	CDC42EP4
CARHSP1	CDC5L
CARM1	CDC73
CARMIL1	CDCA2
CARS	CDH2
CARS2	CDH4
CASC4	CDK1
CASK	CDK11B
CASP3	CDK12
CASP7	CDK2
CASR	CDK4
CAST	CDK5
CAT	CDK5RAP2
CBL	CDK6
CBLL1	CDK7
CBR1	CDKN1B
CBR4	CDKN1C
CBS/CBSL	CDKN2AIP
CBWD1	CDV3
CBX1	CDYL
CBX2	CEBPZ
CBX5	CECR2
CBX8	CELA2A
CCAR1	CELA3A
CCDC117	CELF1
CCDC12	CEMIP2
CCDC124	CENPF
CCDC134	CENPU
CCDC25	CENPV
CCDC43	CEP135
CCDC47	CEP170
CCDC50	CEP250
CCDC51	CEP41
CCDC58	CEP97
CCDC6	CERS2
CCDC85C	CFAP298
CCDC86	CFAP36
CCDC88A	CFC1/CFC1B
CCDC9	CFDP1
CCDC93	CGN
CCDC97	CGNL1
CCNB1	CHAC2
CCS	CHAF1A
CCT3	CHAMP1
CCT7	CHCHD10
CCT8	CHCHD2P9
CCZ1/CCZ1B	CHCHD6
CD276	CHD1L
CD2AP	CHD2
CD2BP2	CHD3
CD3EAP	CHD4
CD40	CHD7
CD44	CHD8
CD47	CHEK1
CD59	CHEK2
CD81	CHM
CD9	CHMP1B
CD99	CHMP2A
CDAN1	CHMP4A
CDC20	CHMP4B
CDC23	CHMP7
CDC25C	CHORDC1
CDC27	CHP1
CDC37	CHTF18
CDC37L1	CHTOP
CDC40	CHUK
CDC42BPA	CIAO2B
CDC42BPB	CIAPIN1
CDC42BPG	CIP2A
CDC42EP4	CIRBP
CDC5L	CISD2
CDC73	CIT
CDCA2	CIZ1
CDH11	CKAP2
CDH17	CKAP5
CDH2	CKB
CDH4	CKMT1A/CKMT1B
CDK1	CKS1B
CDK11B	CLASP1
CDK13	CLASP2
CDK19	CLCC1
CDK2	CLDN18
CDK4	CLDN6
CDK5	CLIC4
CDK5RAP2	CLIC6
CDK5RAP3	CLINT1
CDK6	CLIP2
CDK7	CLMN
CDKN1B	CLN5
CDR2L	CLNS1A
CDS2	CLPP
CDV3	CLPTM1
CDYL	CLSTN3
CEBPZ	CLTC
CECR2	CLUH
CELA3A	CLVS2
CELF1	CMBL
CEMIP2	CMTR1
CENPF	CNBP
CENPH	CNN2
CENPU	CNN3
CEP135	CNNM3
CEP170	CNOT10
CEP250	CNOT3
CEP41	CNOT7
CEP85	CNOT9
CEP97	CNPY3
CERS2	CNPY4
CETN2	CNTROB
CFAP298	COA3
CFAP36	COA4
CFDP1	COA5
CFI	COA6
CGN	COA7
CGNL1	COASY
CHAF1A	COBL
CHAMP1	COG2
CHCHD1	COG5
CHCHD10	COG8
CHCHD2P9	COIL
CHD1	COL12A1
CHD1L	COL18A1
CHD2	COL1A2
CHD3	COL2A1
CHD4	COL3A1
CHD7	COL4A2
CHD8	COL4A3BP
CHEK2	COL5A2
CHGA	COMMD10
CHM	COMMD4
CHML	COMMD6
CHMP1A	COMT
CHMP1B	COPB1
CHMP2A	COPE
CHMP4A	COPG1
CHMP7	COPS5
CHORDC1	COPS7B
CHP1	COPS8
CHTF18	COQ3
CHTOP	COQ8B
CHUK	COQ9
CIAO2B	CORO1A
CIAPIN1	CORO7/CORO7-PAM16
CIC	COTL1
CIP2A	COX15
CIRBP	COX5B
CISD1	COX6C
CISD2	CPD
CIT	CPM
CIZ1	CPOX
CKAP2	CPS1
CKAP2L	CPSF1
CKAP4	CPSF2
CKAP5	CPSF3
CKB	CPSF4
CKMT1A/CKMT1B	CPSF6
CKS1B	CPT2
CLASP1	CPVL
CLASP2	CRABP1
CLCC1	CREB1
CLDN18	CREBBP
CLDN6	CRELD1
CLEC16A	CRELD2
CLGN	CRIM1
CLIC4	CRK
CLIC6	CRKL
CLINT1	CRMP1
CLIP1	CROCC
CLIP2	CRTC2
CLMN	CRYBB1
CLNS1A	CRYBG1
CLP1	CRYM
CLPB	CRYZL1
CLPP	CSDE1
CLPS	CSK
CLPTM1	CSNK2A2
CLPX	CSRP1
CLTA	CSRP2
CLTC	CST4
CLVS2	CST6
CMBL	CSTF1
CMTR1	CSTF2T
CNBP	CTDP1
CNDP2	CTDSPL2
CNN1	CTNNA2
CNN2	CTNNB1
CNN3	CTNNBL1
CNNM3	CTNND2
CNOT1	CTPS1
CNOT10	CTPS2
CNOT3	CTSB
CNOT7	CTSC
CNPY2	CTSV
CNPY3	CTSZ
CNPY4	CTTN
CNTROB	CUL1
COA3	CUL2
COA5	CUL3
COA6	CUL4A
COA7	CUL4B
COBL	CUL5
COBLL1	CUL7
COG1	CUTC
COG2	CUX1
COG8	CWC22
COIL	CWC27
COL12A1	CWF19L1
COL18A1	CWF19L2
COL1A2	CYB5A
COL2A1	CYC1
COL4A1	CYFIP1
COL4A3BP	CYFIP2
COL5A2	CYP2S1
COL6A1	CYP51A1
COL6A2	DAB2
COLGALT1	DAG1
COMMD10	DAP3
COMMD6	DARS2
COPA	DAZAP1
COPB1	DBN1
COPB2	DBNL
COPE	DBR1
COPG1	DBT
COPG2	DCAF13
COPS3	DCDC2
COPS5	DCLK1
COPS6	DCP1A
COPS7B	DCPS
COPS8	DCTD
COQ3	DCTN1
COQ8A	DCTN4
COQ9	DCTN5
CORO1A	DCTPP1
CORO1B	DCUN1D1
CORO1C	DDA1
COTL1	DDAH1
COX15	DDB2
COX4I1	DDI2
COX5B	DDOST
COX6B1	DDRGK1
COX6C	DDX10
COX7A2	DDX18
COX7A2L	DDX19B
CPA4	DDX20
CPD	DDX21
CPE	DDX23
CPLX2	DDX24
CPNE1	DDX27
CPOX	DDX31
CPPED1	DDX39A
CPQ	DDX41
CPSF1	DDX42
CPSF2	DDX46
CPSF4	DDX47
CPSF6	DDX5
CPSF7	DDX50
CPVL	DDX52
CRABP1	DDX54
CRABP2	DDX55
CRAT	DDX59
CRB3	DDX6
CREB1	DECR1
CREBBP	DEGS1
CRELD1	DEK
CRELD2	DENND6A
CRIP1	DENR
CRK	DEPTOR
CRKL	DERL2
CRMP1	DFFA
CRNKL1	DFFB
CROCC	DGAT1
CRTAP	DGCR8
CRTC2	DGKZ
CRYAB	DHCR7
CRYBG1	DHFR
CRYL1	DHRS1
CRYM	DHRS11
CRYZL1	DHRS3
CS	DHRS7
CSDE1	DHTKD1
CSE1L	DHX16
CSK	DHX30
CSNK1A1	DHX35
CSNK1G3	DHX36
CSNK2A2	DHX37
CSRP1	DHX38
CSRP2	DHX40
CST3	DHX57
CST4	DHX8
CST6	DIAPH1
CSTB	DIAPH3
CSTF2T	DICER1
CSTF3	DIMT1
CTBP2	DIS3
CTCF	DKC1
CTDP1	DLG1
CTDSPL2	DLGAP4
CTNNA1	DLGAP5
CTNNA2	DLST
CTNNB1	DMAP1
CTNND1	DMD
CTNND2	DMXL1
CTPS2	DMXL2
CTRB2	DNAAF5
CTRC	DNAH14
CTRL	DNAJA1
CTSA	DNAJA3
CTSB	DNAJB11
CTSC	DNAJB12
CTSV	DNAJB4
CTSZ	DNAJC10
CTTN	DNAJC13
CTTNBP2NL	DNAJC16
CUEDC2	DNAJC2
CUL1	DNAJC3
CUL2	DNAJC5
CUL3	DNAJC7
CUL4A	DNAJC8
CUL4B	DNAJC9
CUL5	DNM1
CUL7	DNM1L
CUTC	DNMT1
CUX1	DNMT3A
CWC15	DNMT3B
CWC22	DNPH1
CWC27	DNTTIP2
CWF19L1	DOCK1
CXADR	DOHH
CXXC1	DOP1B
CYB5A	DPCD
CYB5R1	DPF2
CYC1	DPH2
CYCS	DPM3
CYFIP1	DPP3
CYFIP2	DPP9
CYP2S1	DPY19L3
CYP51A1	DPYSL4
CYR61	DPYSL5
CYTH1	DR1
DAB2	DRAP1
DAG1	DSC2
DAP3	DSCC1
DARS	DSG2
DARS2	DST
DAZAP1	DTD1
DBI	DTNA
DBN1	DTX3L
DBNL	DUS1L
DCDC2	DUSP9
DCLK1	DUT
DCLK2	DVL2
DCP1A	DYNC1I2
DCPS	DYNC1LI1
DCTD	DYNC1LI2
DCTN1	DYNLL1
DCTN2	DYNLL2
DCTN4	DYNLRB1
DCUN1D1	EARS2
DCXR	EBAG9
DDA1	EBNA1BP2
DDAH1	ECHDC1
DDAH2	ECI1
DDB1	ECI2
DDC	ECM1
DDI2	ECT2
DDOST	EDARADD
DDRGK1	EDC4
DDT	EDF1
DDX1	EDRF1
DDX10	EEA1
DDX17	EEF1A2
DDX19A	EEF1B2
DDX19B	EEF1E1
DDX20	EEF1G
DDX21	EFL1
DDX23	EFNB2
DDX24	EFTUD2
DDX31	EGFLAM
DDX39B	EHBP1
DDX3X	EHD4
DDX3Y	EHMT1
DDX41	EHMT2
DDX42	EIF1
DDX46	EIF1AD
DDX5	EIF2A
DDX50	EIF2AK2
DDX59	EIF2AK4
DECR2	EIF2B2
DEGS1	EIF2B4
DENND4C	EIF2B5
DENND6A	EIF2D
DENR	EIF2S1
DEPDC5	EIF2S2
DERA	EIF3G
DERL2	EIF3H
DFFA	EIF3J
DFFB	EIF3M
DGAT1	EIF4A1
DGCR8	EIF4B
DGLUCY	EIF4E
DHDDS	EIF4EBP1
DHFR	EIF4ENIF1
DHPS	EIF4G1
DHRS1	EIF4G3
DHRS3	EIF5
DHRS4L1	EIF5A
DHRS7	EIF5B
DHTKD1	ELAVL3
DHX15	ELF2
DHX16	ELOB
DHX29	ELP2
DHX32	ELP3
DHX33	EMC1
DHX35	EMC10
DHX36	EMC2
DHX38	EMD
DHX57	EMILIN2
DHX8	EML3
DHX9	ENAH
DIABLO	ENDOG
DIAPH1	ENGASE
DIAPH2	ENO1
DICER1	ENO2
DIDO1	ENO3
DIMT1	ENOPH1
DIP2B	ENPP1
DIS3	ENSA
DKC1	EP300
DLAT	EP400
DLD	EPB41
DLG1	EPB41L1
DLGAP4	EPB41L2
DLGAP5	EPB41L3
DLST	EPCAM
DMAP1	EPHA4
DMXL1	EPHB2
DMXL2	EPN1
DNAH14	EPN2
DNAJA3	EPPK1
DNAJB1	EPS15
DNAJB11	EPS15L1
DNAJB4	ERAL1
DNAJC10	ERAP1
DNAJC11	ERBIN
DNAJC13	ERC1
DNAJC19	ERCC3
DNAJC2	ERCC5
DNAJC3	ERMP1
DNAJC5	ERO1A
DNAJC8	ERP29
DNAJC9	ERP44
DNM1	ESF1
DNM1L	ESRRG
DNMT3B	ESS2
DNPEP	ETFB
DNPH1	EVL
DNTTIP2	EWSR1
DOCK1	EXOC3
DOHH	EXOC4
DPCD	EXOC5
DPF2	EXOC6B
DPH2	EXOC8
DPH5	EXOSC4
DPM3	EXOSC6
DPP3	EXOSC7
DPP4	EXOSC8
DPP7	F11R
DPP9	F3
DPPA4	F8A1 (includes others)
DPY19L3	FAAH
DPYSL4	FABP5
DPYSL5	FABP7
DR1	FAF1
DRAM2	FAF2
DRAP1	FAHD2A
DRG1	FAM107B
DSC2	FAM114A1
DSCC1	FAM114A2
DSG2	FAM118B
DST	FAM120A
DSTN	FAM126A
DTX3L	FAM129A
DTYMK	FAM160B1
DUS1L	FAM169A
DUS3L	FAM172A
DUSP3	FAM177A1
DUSP9	FAM184B
DUT	FAM20B
DVL2	FAM45A
DYNC1I2	FAM49B
DYNC1LI1	FAM50A
DYNC1LI2	FAM83H
DYNLL1	FAM84B
DYNLL2	FAM8A1
DYNLRB1	FANCD2
DYNLT3	FANCI
DYSF	FARP2
EBAG9	FASN
EBF1	FASTKD1
ECHDC1	FASTKD2
ECHDC3	FAU
ECM1	FBLIM1
ECT2	FBLN1
EDC3	FBLN2
EDC4	FBN1
EDF1	FBP1
EDRF1	FBXO2
EEA1	FBXO22
EEF1A2	FBXO28
EEF1B2	FBXW2
EEF1E1	FCF1
EEF1G	FDFT1
EEF2	FEN1
EFHD2	FERMT2
EFL1	FGA
EFNB1	FGD4
EFNB2	FGFR1OP
EFTUD2	FGFR2
EGFR	FHL3
EGLN1	FIBP
EHBP1	FILIP1L
EHD1	FIP1L1
EHD4	FKBP10
EHMT1	FKBP15
EHMT2	FKBP1A
EI24	FKBP4
EIF1	FKBP5
EIF1AD	FKBP8
EIF2A	FKBP9
EIF2AK2	FKRP
EIF2AK3	FLAD1
EIF2B1	FLNB
EIF2B2	FLNC
EIF2B5	FLOT2
EIF2D	FLRT3
EIF2S1	FMC1
EIF2S3	FMR1
EIF3F	FNBP1
EIF3G	FNBP1L
EIF3H	FNBP4
EIF3J	FNDC3A
EIF3M	FNDC3B
EIF4A2	FNTB
EIF4B	FOXA2
EIF4EBP1	FOXK1
EIF4ENIF1	FOXP4
EIF4G1	FRAS1
EIF4G3	FREM2
EIF5	FRYL
EIF5B	FST
EIF6	FTL
ELAC2	FTO
ELAVL3	FTSJ3
ELAVL4	FUBP1
ELF2	FUCA1
ELMOD2	FUCA2
ELOC	FUK
ELP2	FUT8
ELP6	FXR2
EMC1	FYCO1
EMC10	FZD7
EMC3	G6PC3
EMC8	G6PD
EMG1	GABARAP
EMILIN2	GABPA
EML4	GAK
EMSY	GALE
ENAH	GALK1
ENDOD1	GALM
ENDOG	GALNT2
ENGASE	GALNT7
ENO1	GALT
ENO2	GAMT
ENO3	GAN
ENOPH1	GANAB
ENPP1	GAP43
ENSA	GAPVD1
EP300	GAR1
EP400	GAS1
EP400P1	GAS6
EPB41	GATA6
EPB41L1	GATAD2B
EPB41L2	GATC
EPB41L3	GATD3A/GATD3B
EPC1	GBA2
EPCAM	GBF1
EPHA4	GCC1
EPHX1	GCC2
EPHX2	GCDH
EPN1	GCFC2
EPPK1	GCLC
EPS15	GCN1
EPS15L1	GCSH
EPS8	GDAP2
EPS8L2	GDI1
ERAL1	GDI2
ERBB2	GDPD1
ERC1	GEMIN2
ERCC3	GEMIN5
ERCC5	GFER
ERG28	GFM1
ERGIC1	GFPT1
ERGIC3	GGA2
ERI3	GGCX
ERLEC1	GGNBP2
ERLIN2	GGT1
ERMP1	GID8
ERO1B	GIGYF1
ERP29	GIT1
ESF1	GJA1
ESRP2	GK
ESRRG	GLA
ESS2	GLE1
ESYT1	GLOD4
ETF1	GLS
ETFB	GLUD1
ETFDH	GLUD2
EVL	GLUL
EWSR1	GLYR1
EXOC2	GMIP
EXOC3	GMPS
EXOC4	GNA13
EXOC5	GNAO1
EXOC6B	GNE
EXOC8	GNG12
EXOG	GNG2
EXOSC1	GNG4
EXOSC10	GNG7
EXOSC2	GNL1
EXOSC3	GNL2
EXOSC4	GNMT
EXOSC5	GNPAT
EXOSC6	GNPNAT1
EXOSC7	GNS
EXOSC8	GOLGA2
EYA3	GOLGA3
EZR	GOLGA4
F10	GOLGB1
F11	GOLIM4
F11R	GOLM1
F3	GON7
FABP1	GOPC
FABP5	GORASP2
FABP7	GOT2
FADD	GPALPP1
FADS2	GPAM
FAF1	GPATCH2
FAHD1	GPATCH4
FAHD2A	GPATCH8
FAIM	GPBP1
FAM107B	GPC1
FAM114A1	GPC2
FAM114A2	GPC4
FAM118B	GPC6
FAM120A	GPCPD1
FAM120B	GPD1
FAM126A	GPD2
FAM129B	GPHN
FAM136A	GPI
FAM160B1	GPKOW
FAM169A	GPR107
FAM174B	GPRIN1
FAM177A1	GPRIN3
FAM184B	GPS1
FAM192A	GPT2
FAM207A	GPX2
FAM208A	GPX7
FAM20B	GRAMD4
FAM213A	GRB2
FAM3C	GREB1
FAM49B	GRHPR
FAM50A	GRIPAP1
FAM83F	GRPEL1
FAM83H	GRPEL2
FAM84B	GRSF1
FAM8A1	GRWD1
FAM98B	GSDME
FANCI	GSK3A
FARP1	GSK3B
FARSA	GSN
FARSB	GSTA2
FASN	GSTA4
FASTKD1	GSTK1
FASTKD2	GSTP1
FBL	GTF2B
FBLIM1	GTF2E2
FBLL1	GTF2F1
FBLN1	GTF3C1
FBN1	GTF3C3
FBN2	GTF3C4
FBP1	GTPBP2
FBXO22	GTPBP4
FBXO28	GTPBP6
FBXO42	GUF1
FCF1	GUK1
FDPS	GYG1
FEN1	GYG2
FGA	GYS1
FGB	H2AFY2
FGD4	H6PD
FGF7	HADH
FGFR1OP	HAGH
FGG	HAPLN1
FHL3	HARS
FHOD1	HAT1
FIBP	HAUS5
FILIP1L	HBA1/HBA2
FIP1L1	HBB
FIS1	HBD
FKBP10	HBS1L
FKBP15	HCCS
FKBP1A	HCFC1
FKBP2	HDAC1
FKBP3	HDAC3
FKBP4	HDGF
FKBP5	HDLBP
FKBP8	HEATR1
FKBP9	HEATR5B
FLAD1	HELLS
FLCN	HERC2
FLNC	HERC4
FLOT1	HEXA
FLOT2	HEXB
FLRT3	HEXIM1
FLVCR1	HGS
FLYWCH2	HIBADH
FMC1	HID1
FMOD	HINT3
FMR1	HIST1H1E
FN1	HIST1H2AD
FN3K	HIST2H2BC
FNBP1	HK1
FNBP1L	HK2
FNBP4	HKDC1
FNTA	HLTF
FNTB	HMCES
FOSL2	HMG20A
FOXA2	HMGA1
FOXK1	HMGA2
FOXP1	HMGB3
FOXP4	HMGCR
FOXRED1	HMGN1
FRAS1	HMGN2
FREM2	HMGN5
FRYL	HMGXB4
FST	HMOX1
FTL	HMOX2
FTO	HNRNPA0
FTSJ3	HNRNPA1
FUBP1	HNRNPA2B1
FUCA1	HNRNPD
FUCA2	HNRNPDL
FUS	HNRNPH1
FUT8	HNRNPH2
FXR2	HNRNPL
FYCO1	HNRNPLL
FYTTD1	HNRNPR
G3BP2	HNRNPUL1
GAA	HNRNPUL2
GABARAP	HOGA1
GABARAPL2	HOOK1
GABPA	HP1BP3
GAK	HPCAL1
GALE	HPF1
GALK1	HPRT1
GALM	HPX
GALNT2	HRAS
GALNT3	HS2ST1
GALNT7	HSBP1
GALT	HSD17B12
GAMT	HSD17B8
GAN	HSDL1
GANAB	HSDL2
GAP43	HSP90AA5P
GAPDH	HSPA4
GAPVD1	HSPA4L
GARS	HSPA9
GART	HSPB8
GATA6	HSPBP1
GATAD2A	HSPG2
GATAD2B	HTATSF1
GATC	HTT
GATD3A/GATD3B	HUWE1
GBA2	HYOU1
GBE1	HYPK
GBF1	IARS
GC	IBA57
GCC2	ID1
GCDH	IDE
GCLC	IDH1
GCLM	IDH2
GCN1	IDH3A
GDAP2	IDH3B
GDI2	IDH3G
GDPD1	IDI1
GEMIN2	IFI16
GEMIN4	IFT122
GFER	IFT20
GFPT1	IFT88
GFPT2	IGBP1
GGA1	IGF2BP1
GGA2	IGF2BP3
GGA3	IGF2R
GGCT	IGFBP3
GGCX	IGFBP7
GGH	IGHM
GGNBP2	IGSF3
GHITM	IKBKB
GHRL	IL6ST
GID8	ILF2
GIGYF1	ILF3
GIGYF2	ILK
GINS2	IMP4
GIPC2	IMPA2
GIT1	IMPACT
GJA1	IMPDH1
GK	INA
GKAP1	INF2
GLA	ING1
GLB1	INIP
GLG1	INO80E
GLIPR2	INPP5F
GLO1	INPP5K
GLOD4	INTS12
GLRX5	INTS14
GLS	INTS5
GLTP	INTS6
GLUD1	INTS8
GLUD2	INTS9
GLUL	IP6K1
GLYR1	IPO11
GM2A	IPO4
GMFB	IPO8
GMPPB	IPO9
GNA13	IRF2BP1
GNAI3	IRF2BP2
GNAS	IRGQ
GNB1	ISY1
GNB4	ISYNA1
GNE	ITCH
GNG12	ITFG1
GNG2	ITGA2
GNG7	ITGA5
GNL2	ITGA6
GNL3	ITGAE
GNMT	ITGB1
GNPAT	ITGB5
GNPNAT1	ITGB7
GNS	ITPA
GOLGA2	ITPR2
GOLGA3	ITPR3
GOLGA4	ITSN1
GOLGA5	ITSN2
GOLIM4	IVNS1ABP
GOLM1	JADE3
GOLPH3	JAG1
GON7	JMJD1C
GORASP2	JPT1
GOSR1	KANK1
GP2	KANK4
GPALPP1	KARS
GPAM	KAT7
GPATCH2	KBTBD8
GPATCH8	KDELC1
GPBP1	KDELC2
GPC2	KDELR2
GPC3	KDM1A
GPC4	KDM2A
GPC6	KDM3B
GPCPD1	KDM4A
GPD1	KDM4B
GPD1L	KDM5A
GPD2	KDM5B
GPHN	KDM6A
GPI	KDM8
GPKOW	KIAA0319L
GPR107	KIAA0391
GPSM1	KIAA1143
GPX1	KIAA1211
GPX2	KIAA1217
GPX7	KIAA1522
GREB1	KIDINS220
GRHPR	KIF13A
GRIPAP1	KIF1B
GRPEL1	KIF1BP
GRPEL2	KIF1C
GRSF1	KIF21A
GSDME	KIF21B
GSK3A	KIF23
GSK3B	KIF2A
GSN	KIF4A
GSR	KIF5B
GSTA4	KIF5C
GSTA5	KIFC1
GSTK1	KIN
GSTM3	KIRREL1
GSTO1	KLC2
GSTP1	KLC3
GSTZ1	KLC4
GTF2B	KLF13
GTF2E2	KLHDC3
GTF2F1	KLHDC4
GTF2F2	KMT2A
GTF2H4	KMT2B
GTF3C1	KMT2D
GTF3C3	KNOP1
GTF3C4	KPNA1
GTF3C5	KPNA4
GTPBP2	KPNA6
GTPBP6	KRAS
GUF1	KRI1
GUK1	KRR1
GYS1	KTI12
H1FX	KTN1
H2AFX	L1CAM
H2AFY2	L1TD1
H6PD	L2HGDH
HABP4	LACTB
HACD3	LACTB2
HAGH	LAD1
HARS	LAGE3
HARS2	LAMA1
HAUS5	LAMA5
HAUS7	LAMB1
HBA1/HBA2	LAMP2
HBB	LAMTOR1
HBD	LAMTOR2
HCCS	LAMTOR5
HCFC1	LANCL1
HDAC2	LARP1
HDAC7	LARP4
HDGF	LARP7
HDHD3	LARS
HDHD5	LAS1L
HDLBP	LBR
HERC2	LCMT1
HERC4	LDHB
HEXA	LEMD2
HEXB	LEMD3
HEXIM1	LENG8
HGS	LETM1
HIBADH	LGALS1
HIBCH	LGALS8
HID1	LGMN
HIF1AN	LIG1
HIST1H1B	LIG3
HIST1H1C	LIG4
HIST1H4A	LIMD1
HIST2H2BC	LIN28A
HIST2H2BF	LIN7A
HK2	LLGL2
HLTF	LMAN1
HM13	LMAN2
HMBS	LMBRD1
HMGA1	LMF1
HMGA2	LMF2
HMGB2	LMNB1
HMGB3	LMTK2
HMGCL	LOC102724159/PWP2
HMGCR	LONP1
HMGCS1	LPCAT1
HMGCS2	LPCAT3
HMGN1	LPIN1
HMGN3	LPP
HMGN5	LRBA
HMGXB4	LRCH1
HMOX1	LRCH4
HMOX2	LRP1
HNRNPA0	LRP2
HNRNPA1	LRPAP1
HNRNPA2B1	LRRC1
HNRNPA3	LRRC14
HNRNPAB	LRRC20
HNRNPD	LRRC40
HNRNPF	LRRC56
HNRNPH2	LRRC57
HNRNPK	LRRC59
HNRNPL	LRRC8A
HNRNPLL	LRRC8D
HNRNPR	LRRFIP1
HNRNPU	LRRN1
HNRNPUL2	LRWD1
HOMER1	LSG1
HOMEZ	LSM1
HPCAL1	LSM14A
HPF1	LSM14B
HPRT1	LSM2
HRAS	LSM3
HS1BP3	LSM5
HS2ST1	LSR
HSD17B12	LSS
HSDL2	LTBP1
HSP90AA4P	LTF
HSP90AB1	LTN1
HSP90B1	LUZP1
HSPA13	LXN
HSPA14	LYAR
HSPA1L	LYN
HSPA2	LYPLA2
HSPA4	LYPLAL1
HSPA4L	LYRM4
HSPA5	LYRM7
HSPA8	LZTFL1
HSPA9	M6PR
HSPBP1	MACF1
HSPE1	MACROD1
HSPG2	MAD1L1
HTATIP2	MAD2L1
HTATSF1	MAGED2
HTT	MAGI1
HUWE1	MAGOHB
HYOU1	MALT1
IBA57	MAML1
IDE	MAN1B1
IDH1	MAN2A1
IDH3A	MAN2B2
IDH3B	MAN2C1
IDI1	MANF
IFI16	MAP1B
IFT122	MAP1S
IFT20	MAP2
IFT27	MAP2K3
IFT88	MAP2K6
IGBP1	MAP4
IGF2BP1	MAP7D1
IGF2BP3	MAPK13
IGF2R	MAPK14
IGFBP2	MAPK3
IGFBP3	MAPK8
IGFBP7	MAPKAPK2
IGHA1	MAPRE2
IGHG1	MAPRE3
IGHG3	MAPT
IGKC	MARCKS
IGLC2	MARK1
IGLL1/IGLL5	MARK2
IGSF1	MARS
IGSF3	MASTL
IKBKB	MAT1A
IKBKG	MAT2A
IL6ST	MAU2
ILF2	MAVS
ILF3	MAX
ILK	MB21D2
ILKAP	MBOAT2
IMMT	MCAM
IMP4	MCCC2
IMPA1	MCM3AP
IMPA2	MCM5
IMPACT	MCM6
IMPDH1	MCM7
IMPDH2	MCMBP
INA	MCRS1
INF2	MCU
ING1	MDC1
ING5	MDH1
INIP	MDN1
INO80E	MEAF6
INPP1	MECOM
INPP5A	MECP2
INPP5F	MED10
INPP5K	MED12
INTS1	MED16
INTS12	MED23
INTS14	MED25
INTS4	MED29
INTS5	MED4
INTS6	MEGF6
INTS7	MERTK
INTS8	MESD
INTS9	METAP1
IP6K1	METAP2
IPO11	METTL1
IQSEC1	METTL13
IRF2BP1	METTL14
IRF2BP2	METTL16
IRF2BPL	METTL26
IRGQ	METTL2B
IRS2	METTL3
ISCU	METTL8
ISOC1	MEX3A
ISY1	MEX3C
ISYNA1	MEX3D
ITCH	MFAP1
ITFG1	MFF
ITGA2	MFGE8
ITGA3	MFN2
ITGA5	MGA
ITGA6	MGAT3
ITGAE	MGME1
ITGB1	MGMT
ITGB7	MGRN1
ITIH4	MGST3
ITPA	MIA2
ITPKC	MIA3
ITPR3	MIB1
ITSN1	MICAL1
ITSN2	MICAL3
IWS1	MICU2
JADE3	MID1IP1
JCAD	MIER1
JCHAIN	MINDY3
JMY	MINK1
JPT1	MIOS
JPT2	MIS12
KANK4	MKI67
KANSL1	MKRN2
KARS	MLYCD
KAT6A	MMAA
KAT7	MMADHC
KBTBD8	MMGT1
KCTD14	MNAT1
KCTD15	MOB1B
KCTD9	MOB2
KDELC1	MOCS3
KDELC2	MORC2
KDM1A	MORF4L1
KDM2A	MOV10
KDM3B	MPDU1
KDM4A	MPG
KDM5A	MPHOSPH8
KDM5B	MPP5
KDM5C	MPP7
KDM6A	MPRIP
KDM8	MPZL1
KHDRBS3	MRC2
KIAA0319L	MRE11
KIAA0391	MRM3
KIAA1143	MRPL11
KIAA1211	MRPL12
KIAA1217	MRPL14
KIAA1522	MRPL19
KIAA1958	MRPL20
KIDINS220	MRPL21
KIF11	MRPL28
KIF13A	MRPL3
KIF13B	MRPL35
KIF15	MRPL37
KIF1A	MRPL39
KIF1B	MRPL40
KIF1C	MRPL41
KIF20A	MRPL42
KIF21B	MRPL43
KIF22	MRPL44
KIF23	MRPL45
KIF2A	MRPL46
KIF2C	MRPL49
KIF4A	MRPL53
KIF5B	MRPL54
KIF5C	MRPL58
KIFC1	MRPL9
KIN	MRPS12
KIRREL1	MRPS18A
KLC1	MRPS23
KLC2	MRPS25
KLC3	MRPS27
KLC4	MRPS30
KLF13	MRPS33
KLF5	MRPS35
KLHDC3	MRPS6
KLHDC4	MRPS7
KLHL24	MRRF
KMT2B	MRS2
KMT2D	MRTFB
KMT5C	MSANTD2
KNOP1	MSH2
KNSTRN	MSI2
KNTC1	MSN
KPNA2	MT-ND6
KPNA3	MTA1
KPNA4	MTA2
KRI1	MTA3
KRR1	MTAP
KRTAP3-2	MTCH1
KTI12	MTCH2
KTN1	MTCL1
L1TD1	MTDH
LACTB	MTFR1L
LACTB2	MTHFS
LAD1	MTIF2
LAGE3	MTIF3
LAMA1	MTMR14
LAMA5	MTMR9
LAMB1	MTOR
LAMC1	MTPN
LAMP1	MTR
LAMP2	MTREX
LAMTOR2	MTX1
LARP1	MTX2
LARP1B	MTX3
LARP4	MUC1
LARP7	MUC13
LARS	MVB12A
LAS1L	MVD
LBH	MVK
LCLAT1	MX1
LCMT1	MXRA7
LCN2	MYADM
LCP1	MYBL2
LDHB	MYCBP2
LDLR	MYD88
LEMD2	MYDGF
LEMD3	MYEF2
LENG8	MYH14
LETM1	MYL3
LGALS1	MYL6B
LGALS2	MYO18A
LGALS3	MYO19
LGALS8	MYO1B
LGMN	MYO1E
LHPP	MYO5B
LIG1	MYO6
LIG3	MZB1
LIG4	N4BP1
LIMD1	N4BP2L1
LIMS1	NAA15
LIN28A	NAA25
LIN28B	NAA30
LIN7A	NAA38
LIN7C	NAA40
LLGL2	NAA50
LMAN1	NACA
LMAN2	NACC1
LMBRD1	NADK
LMBRD2	NADK2
LMF1	NAE1
LMF2	NAGA
LMNA	NAP1L1
LMNB1	NAPA
LMNB2	NAPB
LMO7	NAPG
LMTK2	NARF
LOC102724159/PWP2	NARS2
LPCAT1	NASP
LPCAT3	NAT1
LPIN1	NAT14
LPP	NAXD
LRCH1	NAXE
LRCH3	NBAS
LRCH4	NBEAL1
LRIG3	NBEAL2
LRP2	NBN
LRPAP1	NBR1
LRPPRC	NCAM1
LRRC1	NCAPG
LRRC20	NCAPG2
LRRC59	NCAPH
LRRC8A	NCBP1
LRRC8D	NCK1
LRRFIP1	NCK2
LRRFIP2	NCOA2
LRRN1	NCOA4
LRSAM1	NCOA5
LRWD1	NCOR1
LSG1	NCOR2
LSM1	NCS1
LSM12	NCSTN
LSM14A	NDC1
LSM14B	NDC80
LSM2	NDFIP1
LSM3	NDRG1
LSM4	NDRG3
LSM5	NDUFA11
LSM7	NDUFAF1
LSR	NDUFAF2
LTA4H	NDUFAF3
LTBP1	NDUFAF4
LTF	NDUFB10
LTN1	NDUFB11
LUC7L	NDUFB5
LUZP1	NDUFB8
LYAR	NDUFC2
LYN	NDUFS3
LYPLA2	NDUFS4
LYRM4	NDUFS5
LZTFL1	NDUFS7
MACF1	NDUFV1
MACROD1	NDUFV2
MAD1L1	NDUFV3
MAD2L1	NECAP1
MAGED1	NEDD4
MAGED2	NEDD4L
MAGI1	NEDD8
MAGOHB	NEFL
MAGT1	NEFM
MAIP1	NEK9
MAK16	NELFA
MALT1	NELFE
MAML1	NES
MAN1B1	NEU1
MAN2A1	NEXN
MAN2B1	NFATC2IP
MAN2B2	NFKB2
MAN2C1	NFRKB
MANBA	NFS1
MANF	NGLY1
MAP1B	NHEJ1
MAP1S	NID1
MAP2	NID2
MAP2K1	NIFK
MAP2K3	NIPBL
MAP2K6	NIT2
MAP4	NKIRAS2
MAP7	NKRF
MAP7D1	NKTR
MAP7D3	NLN
MAPK13	NMD3
MAPK14	NME2P1
MAPK3	NME7
MAPK7	NMT1
MAPK8	NNMT
MAPKAPK2	NOA1
MAPRE1	NOB1
MAPRE2	NOC2L
MARCKS	NOL10
MARK1	NOL11
MARK2	NOL12
MARS2	NOL6
MARVELD3	NOLC1
MASTL	NONO
MATR3	NOP14
MAVS	NOP16
MAX	NOP2
MB21D2	NOP56
MBOAT7	NOP58
MCAT	NOP9
MCCC2	NOS1AP
MCEE	NOSIP
MCF2	NOTCH2
MCM3	NPC2
MCM5	NPHS1
MCM7	NPLOC4
MCMBP	NPTN
MCRIP1	NQO2
MCRS1	NR2C2
MCTS1	NR2C2AP
MCU	NRBP1
MDC1	NRDC
MDH1	NRP2
MDN1	NSD1
ME1	NSFL1C
ME2	NSMAF
MEAF6	NSRP1
MECP2	NSUN2
MED1	NSUN5
MED10	NT5DC1
MED13	NT5DC2
MED14	NTMT1
MED16	NTPCR
MED17	NUBP1
MED23	NUBPL
MED24	NUCB1
MED25	NUCB2
MED28	NUCKS1
MED29	NUDC
MED4	NUDCD1
MED7	NUDCD2
MEGF6	NUDCD3
MERTK	NUDT1
MESD	NUDT10
MEST	NUDT16
MET	NUDT2
METAP1	NUFIP2
METAP2	NUMA1
METTL1	NUP133
METTL13	NUP153
METTL16	NUP155
METTL26	NUP188
METTL3	NUP205
METTL7A	NUP210
MEX3A	NUP214
MEX3C	NUP35
MEX3D	NUP50
MFAP1	NUP58
MFF	NUP62
MFGE8	NUP88
MFN2	NUP93
MGAM	NUP98
MGMT	NUPL2
MGST2	NVL
MGST3	NXN
MIA2	NXT1
MIA3	OCIAD1
MICAL1	OCLN
MICAL3	OCRL
MICALL1	ODR4
MICU1	OGDH
MID1	OGDHL
MID1IP1	OGFOD1
MIER1	OGFR
MINK1	OGT
MIOS	OLA1
MIPEP	OPA1
MIS12	OPLAH
MKI67	ORC2
MKRN1	ORC3
MKRN2	ORC5
MLEC	OS9
MLF2	OSBPL1A
MLH1	OSBPL8
MLST8	OSGEP
MLYCD	OTUB1
MMAB	OTUD4
MMADHC	OTULIN
MMGT1	OXA1L
MMS19	OXNAD1
MNAT1	OXR1
MOB2	OXSR1
MOB3A	P3H2
MOCS3	P3H4
MON1B	P4HA1
MON2	P4HA2
MORC2	PAAF1
MORC3	PABPC1
MORF4L1	PABPN1
MOV10	PAF1
MPDZ	PAFAH1B2
MPHOSPH10	PAFAH2
MPHOSPH8	PAG1
MPI	PAICS
MPP2	PAK2
MPP5	PALLD
MPP7	PALM3
MPRIP	PAN2
MPST	PANK1
MPZL1	PAPOLA
MRC2	PARD3
MRE11	PARG
MRM3	PARK7
MRPL10	PARN
MRPL11	PARP16
MRPL12	PARVA
MRPL14	PATJ
MRPL15	PATL1
MRPL18	PAWR
MRPL19	PAXBP1
MRPL20	PAXIP1
MRPL21	PBK
MRPL22	PBLD
MRPL3	PBRM1
MRPL35	PBX2
MRPL37	PC
MRPL38	PCBP2
MRPL39	PCBP4
MRPL42	PCDH7
MRPL43	PCF11
MRPL44	PCIF1
MRPL45	PCK2
MRPL46	PCNA
MRPL49	PCNP
MRPL50	PCP4
MRPL53	PCYOX1
MRPL54	PCYT1B
MRPL9	PCYT2
MRPS11	PDAP1
MRPS12	PDCD10
MRPS16	PDCD6
MRPS17	PDCD6IP
MRPS18A	PDCL
MRPS18B	PDCL3
MRPS23	PDE12
MRPS25	PDE3A
MRPS26	PDE4DIP
MRPS30	PDE5A
MRPS31	PDE6D
MRPS34	PDHB
MRPS35	PDHX
MRPS36	PDIA4
MRPS6	PDIA5
MRPS7	PDLIM5
MRRF	PDLIM7
MRS2	PDP1
MSANTD2	PDPR
MSH3	PDS5A
MSH6	PDS5B
MSI1	PDXK
MSI2	PDZRN3
MSMO1	PEG10
MT-CO2	PEG3
MT-ND6	PELP1
MT2A	PEPD
MTA2	PEX11B
MTA3	PEX13
MTAP	PEX14
MTCH2	PEX19
MTCL1	PEX3
MTDH	PFDN2
MTHFD1	PFDN6
MTHFD1L	PFKFB2
MTHFD2	PFKP
MTHFS	PFN2
MTIF2	PGAM1
MTIF3	PGAM5
MTMR14	PGGT1B
MTMR9	PGK1
MTPAP	PGM2L1
MTPN	PGM3
MTR	PHACTR4
MTREX	PHAX
MTTP	PHB2
MTX1	PHC2
MVB12A	PHF14
MVB12B	PHF21A
MVD	PHF3
MVK	PHF5A
MXRA7	PHF6
MYBBP1A	PHKB
MYCBP	PHLDB2
MYCBP2	PHPT1
MYD88	PHYH
MYEF2	PHYHIPL
MYH10	PI4K2A
MYH9	PICALM
MYL12B	PIGK
MYL3	PIGO
MYL6	PIGT
MYL6B	PIH1D1
MYL9	PIK3C2A
MYO18A	PIK3C3
MYO19	PIK3R1
MYO1B	PIK3R4
MYO1E	PIKFYVE
MYO5B	PITPNA
MYO6	PITPNB
MYO9B	PITPNC1
MYOF	PITRM1
MZB1	PKIB
N4BP2	PKM
NAA15	PKP2
NAA16	PKP3
NAA20	PKP4
NAA25	PLBD1
NAA30	PLCB1
NAA38	PLCB3
NAA40	PLCD3
NACA	PLCG1
NACAD	PLCG2
NACC1	PLCL1
NADK	PLCL2
NADK2	PLD2
NAE1	PLEKHA1
NAGA	PLEKHA5
NAGK	PLEKHA6
NAMPT	PLEKHA7
NAP1L4	PLEKHG3
NAPA	PLEKHM2
NAPB	PLG
NAPRT	PLGRKT
NARS	PLIN2
NARS2	PLIN3
NASP	PLOD2
NAT1	PLOD3
NAT10	PLPBP
NAT14	PLRG1
NAV1	PLS1
NAXD	PLS3
NAXE	PLXNA2
NBAS	PLXNA3
NBEAL1	PLXNB1
NBEAL2	PLXNB2
[truncated: 1,746 more rows]
